# Supplementary material for: Histone deacetylase inhibition accelerates the early events of stem cell differentiation: transcriptomic and epigenetic analysis
Source: Genome Biol. 2008 Apr 4;9(4):R65. doi: 10.1186/gb-2008-9-4-r65 (PMC2643936; doi:10.1186/gb-2008-9-4-r65)
Supplement: Additional data file 2 — Gene probesets that show ≥ 2-fold change in their mRNA levels after treatment of mouse ES cells with 50 nM of TSA for 6 and 12 h. [file gb-2008-9-4-r65-S2.xls]

## Sheet: Sheet1
Probesets		Affymetrix id for the given probe set
Gene Symbol		Abbreviated name of the gene assoziated to the given probe set
Gene Title		Description of the gene assoziated to the given probe set
Foldchange		fold change between
F-test_p-value		ANOVA (F-test) result
AVG		Average of the RMA normalized Expression value for CGR8; LIF treatment;
RefSeq Transcript ID		Id of the RefSeq database (http://www.ncbi.nlm.nih.gov/RefSeq/)
Probesets	Gene Symbol	Gene Title	FOLDCHANGE(h00h06)	FOLDCHANGE(h00h12)	FOLDCHANGE(h06h12)	F-test_p-value	AVG(CGR8_LIF_TSA00)	AVG(CGR8_LIF_TSA06)	AVG(CGR8_LIF_TSA12)	RefSeq Transcript ID
1426858_at	Inhbb	inhibin beta-B	-11.9147	-11.9349	-1.00169	2.33215e-08	9.31439	5.73972	5.73728	XM_148966
1437983_at	Sall1	Sal-like 1 (Drosophila)	-10.95	-16.0951	-1.46986	1.0627e-05	10.599	7.14611	6.59042	NM_021390
1420085_at	---	---	-10.721	-16.4258	-1.53211	2.07558e-07	11.7115	8.28911	7.67359	---
1420086_x_at	---	---	-10.6968	-15.0732	-1.40913	1.77473e-07	11.6596	8.24044	7.74564	---
1435465_at	4930465M17Rik	RIKEN cDNA 4930465M17 gene	-10.0602	-14.9094	-1.48201	1.6614e-06	11.1445	7.81391	7.24635	XM_486083
1429388_at	Nanog	Nanog homeobox	-9.87643	-15.2435	-1.54343	2.27363e-05	12.0105	8.70656	8.08042	XM_132755
1439766_x_at	Vegfc	vascular endothelial growth factor C	-9.08129	-10.6499	-1.17274	1.96933e-07	8.04221	4.85931	4.62943	NM_009506
1458716_at	C130085G02Rik	RIKEN cDNA C130085G02 gene	-8.47457	-9.74749	-1.15021	3.13456e-07	9.00098	5.91784	5.71594	XM_136364
1449288_at	Gdf3	growth differentiation factor 3	-8.11571	-12.5641	-1.54812	9.82644e-07	10.9865	7.96574	7.33522	NM_008108
1438945_x_at	Gja1	gap junction membrane channel protein alpha 1	-7.90004	-7.72958	1.02205	1.60863e-05	9.82512	6.84326	6.87473	NM_010288
1425926_a_at	Otx2	orthodenticle homolog 2 (Drosophila)	-7.69806	-8.02458	-1.04242	2.39173e-05	7.85643	4.91194	4.85201	NM_144841
1444390_at	---	Transcribed locus	-7.3845	-9.28506	-1.25737	6.08797e-05	8.13989	5.25539	4.92497	---
1449484_at	Stc2	stanniocalcin 2	-7.17552	-6.97026	1.02945	1.62925e-06	8.72361	5.88052	5.9224	NM_011491
1430368_s_at	1700019D03Rik	RIKEN cDNA 1700019D03 gene	-6.82606	-7.25052	-1.06218	6.12858e-05	8.92326	6.15221	6.06517	NM_144953
1416529_at	Emp1	epithelial membrane protein 1	-6.57786	-12.5606	-1.90952	7.68218e-06	8.43568	5.71806	4.78486	NM_010128
1419758_at	Abcb1a	"ATP-binding cassette, sub-family B (MDR/TAP), member 1A"	-6.38781	-5.11622	1.24854	1.47415e-06	8.98477	6.30945	6.62969	NM_011076
1436799_at	D230005D02Rik	RIKEN cDNA D230005D02 gene	-6.1593	-6.79717	-1.10356	1.34827e-05	8.75412	6.13135	5.98918	NM_172813
1434817_s_at	4930535B03Rik	RIKEN cDNA 4930535B03 gene	-6.05048	-7.78523	-1.28671	0.000204303	8.1142	5.51716	5.15346	XM_485279
1433468_at	6430527G18Rik	RIKEN cDNA 6430527G18 gene	-6.033	-6.0029	1.00502	8.24927e-05	10.0004	7.40756	7.41478	NM_145836
1419665_a_at	Nupr1	nuclear protein 1	-5.86585	-11.8278	-2.01638	0.00103258	9.57287	7.02053	6.00876	NM_019738
1436584_at	Spry2	sprouty homolog 2 (Drosophila)	-5.78935	-4.87769	1.1869	7.86828e-06	10.2997	7.76632	8.01352	NM_011897
1436227_at	Lefty2	Left-right determination factor 2	-5.75045	-16.5818	-2.88357	6.86537e-06	9.81752	7.29385	5.76599	NM_177099
1459211_at	Gli2	GLI-Kruppel family member GLI2	-5.61118	-8.37779	-1.49305	4.3429e-08	10.6929	8.20456	7.62629	XM_136212
1428694_at	5033413D16Rik	RIKEN cDNA 5033413D16 gene	-5.57367	-4.88515	1.14094	1.29119e-09	9.80868	7.33006	7.52028	---
1453208_at	2700089E24Rik	RIKEN cDNA 2700089E24 gene	-5.5109	-4.70845	1.17043	1.21065e-05	7.64259	5.1803	5.40734	XM_355822
1433811_at	AI315037	expressed sequence AI315037	-5.48166	-5.45432	1.00501	3.20855e-05	11.0923	8.63771	8.64492	---
1431416_a_at	Jam2	junction adhesion molecule 2	-5.36696	-10.4742	-1.9516	6.33753e-07	8.61846	6.19435	5.2297	NM_023844
1456219_at	Zic5	Zinc finger protein of the cerebellum 5	-5.33923	-5.44097	-1.01906	0.000595408	8.51551	6.09888	6.07164	NM_022987
1449590_a_at	Mras	muscle and microspikes RAS	-5.28848	-7.7218	-1.46012	1.69016e-07	9.47962	7.07677	6.53068	NM_008624
1456242_at	LOC433110	LOC433110	-5.28642	-11.0964	-2.09904	3.42956e-06	11.3612	8.95888	7.88915	XM_488821
1440910_at	---	---	-5.13191	-7.46011	-1.45367	3.52354e-05	8.24353	5.88403	5.34433	---
1435545_at	BC032203	cDNA sequence BC032203	-5.09164	-5.62512	-1.10477	2.69441e-06	8.76228	6.41415	6.27039	XM_140041
1456521_at	---	---	-4.75968	-6.46407	-1.35809	1.38313e-08	9.68371	7.43284	6.99126	---
1448890_at	Klf2	Kruppel-like factor 2 (lung)	-4.73588	-10.3901	-2.19391	4.48452e-08	12.1363	9.89267	8.75917	NM_008452
1422706_at	Tmepai	"Transmembrane, prostate androgen induced RNA"	-4.73437	-5.59928	-1.18269	4.6621e-06	8.7746	6.53143	6.28936	NM_022995
1435783_at	B230112C05Rik	RIKEN cDNA B230112C05 gene	-4.67779	-6.78551	-1.45058	2.60881e-05	10.4638	8.23793	7.7013	---
1457314_at	LOC381591	similar to hypothetical protein FLJ10884	-4.63437	-7.39387	-1.59544	7.79561e-07	12.4478	10.2354	9.56144	XM_355549
1418362_at	Zfp42	zinc finger protein 42	-4.62215	-5.00843	-1.08357	1.00961e-05	12.0639	9.85531	9.73952	NM_009556
1422210_at	Foxd3	forkhead box D3	-4.59	-4.65978	-1.0152	3.7386e-05	9.06628	6.86778	6.84602	NM_010425
1419123_a_at	Pdgfc	"platelet-derived growth factor, C polypeptide"	-4.49912	-5.02549	-1.11699	8.09596e-06	9.33744	7.16779	7.00817	NM_019971
1448029_at	Tbx3	T-box 3	-4.45993	-6.10916	-1.36979	9.28976e-05	10.2939	8.13685	7.6829	NM_011535 /// NM_198052
1435040_at	Irak3	interleukin-1 receptor-associated kinase 3	-4.42458	-5.12278	-1.1578	7.98102e-06	8.82631	6.68077	6.46939	NM_028679
1447923_at	1810026B05Rik	RIKEN cDNA 1810026B05 gene	-4.39871	-4.74409	-1.07852	1.32823e-07	8.7854	6.64832	6.53927	XM_489186
1418507_s_at	D130043N08Rik	RIKEN cDNA D130043N08 gene	-4.36522	-4.30851	1.01316	0.000816822	10.3957	8.2696	8.28846	---
1450626_at	Manba	"mannosidase, beta A, lysosomal"	-4.33599	-5.56698	-1.2839	1.8958e-06	11.2778	9.16142	8.80089	NM_027288
1436619_at	LOC432777	hypothetical gene supported by AK085605	-4.3317	-4.93212	-1.13861	4.49357e-05	9.44638	7.33145	7.14417	XM_488684
1451980_at	MGI:2384865	O-acetyltransferase	-4.33058	-4.90334	-1.13226	9.56977e-05	8.50762	6.39306	6.21385	NM_145398
1456511_x_at	Eras	ES cell-expressed Ras	-4.22656	-5.93969	-1.40532	3.1099e-06	9.94491	7.86542	7.37452	NM_181548
1424797_a_at	Pitx2	paired-like homeodomain transcription factor 2	-4.18855	-6.64363	-1.58614	8.92192e-06	9.17489	7.10844	6.44292	NM_011098
1460223_a_at	Epb4.9	erythrocyte protein band 4.9	-4.15351	-4.91879	-1.18425	1.74744e-05	9.35143	7.2971	7.05313	NM_013514
1417760_at	Nr0b1	"nuclear receptor subfamily 0, group B, member 1"	-4.11886	-13.3913	-3.25122	1.69721e-06	11.3496	9.30735	7.60637	NM_007430
1445669_at	Spry4	sprouty homolog 4 (Drosophila)	-4.09564	-5.18928	-1.26703	4.85312e-05	9.87826	7.84417	7.50272	NM_011898
1435204_at	Hrmt1l4	heterogeneous nuclear ribonucleoprotein methyltransferase-like 4 (S. cerevisiae)	-4.08668	-5.48764	-1.34281	2.83239e-07	9.29964	7.26871	6.84345	NM_201371
1456609_at	1810006K23Rik	RIKEN cDNA 1810006K23 gene	-4.06417	-5.19311	-1.27778	5.43385e-05	8.77102	6.74806	6.39442	---
1420119_s_at	Phf3	PHD finger protein 3	-4.06237	-2.53696	1.60128	0.000986626	7.98542	5.9631	6.64232	XM_129836
1426564_at	Zfp553	zinc finger protein 553	-4.05939	-4.21606	-1.03859	3.61077e-07	10.053	8.03171	7.97707	NM_146201
1454247_a_at	Gpa33	glycoprotein A33 (transmembrane)	-4.05276	-8.17248	-2.01652	3.50614e-05	9.60095	7.58205	6.57018	NM_021610
1429490_at	Rif1	Rap1 interacting factor 1 homolog (yeast)	-4.03826	-3.81972	1.05722	0.000154086	8.1058	6.09207	6.17234	NM_175238
1418167_at	Tcfap4	transcription factor AP4	-4.0376	-4.10921	-1.01774	3.50347e-06	8.19998	6.18648	6.16112	NM_031182
1427238_at	Fbxo15	F-box protein 15	-4.00526	-4.80821	-1.20047	0.000190693	11.2786	9.27669	9.01309	---
1431865_a_at	4933405K07Rik	RIKEN cDNA 4933405K07 gene	-3.92101	-4.30489	-1.0979	6.02457e-07	9.0939	7.12267	6.98792	NM_028913
1429524_at	Myo1f	myosin IF	-3.9059	-14.1736	-3.62877	8.53251e-06	8.94978	6.98412	5.12464	NM_053214
1417753_at	Pkd2	polycystic kidney disease 2	-3.89784	-5.94936	-1.52632	1.69314e-05	8.97345	7.01078	6.40072	NM_008861
1420337_at	Gbx2	gastrulation brain homeobox 2	-3.87636	-3.87537	1.00025	8.42399e-06	9.33964	7.38494	7.3853	NM_010262
1421604_a_at	Klf3	Kruppel-like factor 3 (basic)	-3.87104	-4.4978	-1.16191	0.000598656	8.66708	6.71436	6.49786	NM_008453
1450295_s_at	Pvr /// D7Ertd458e	"poliovirus receptor /// DNA segment, Chr 7, ERATO Doi 458, expressed"	-3.8682	-4.48017	-1.1582	0.000252064	7.97929	6.02762	5.81573	NM_009310 /// NM_027514
1452063_at	2410081M15Rik	RIKEN cDNA 2410081M15 gene	-3.8443	-5.04676	-1.31279	5.45757e-07	9.61574	7.67301	7.28038	NM_028603
1455878_at	---	---	-3.84132	-5.05153	-1.31505	6.21124e-05	9.77489	7.83329	7.43817	---
1430701_a_at	5730528L13Rik	RIKEN cDNA 5730528L13 gene	-3.84009	-4.70834	-1.2261	1.16357e-05	7.9864	6.04526	5.75118	NM_028137
1431632_at	4930526L06Rik	RIKEN cDNA 4930526L06 gene	-3.83943	-6.21792	-1.61949	1.0588e-06	7.21839	5.27749	4.58195	---
1418417_at	Msc	musculin	-3.83706	-3.97925	-1.03706	1.14704e-05	8.79537	6.85536	6.80287	NM_010827
1433634_at	Irf2bp2	interferon regulatory factor 2 binding protein 2	-3.83026	-4.04488	-1.05603	0.000206577	9.41687	7.47943	7.40077	XM_284454
1427912_at	Cbr3	carbonyl reductase 3	-3.78852	-6.62929	-1.74984	4.38151e-05	9.98983	8.06819	7.26097	NM_173047
1438729_at	Sox11	SRY-box containing gene 1	-3.78202	-4.90725	-1.29752	3.13992e-05	7.21492	5.29576	4.92001	NM_009234
1421972_s_at	Hcfc1	host cell factor C1	-3.73655	-3.75897	-1.006	3.30931e-05	9.43653	7.53483	7.5262	NM_008224
1442180_at	BC038059	cDNA sequence BC038059	-3.73487	-4.06036	-1.08715	0.000167066	6.73135	4.83029	4.70974	NM_173419
1422286_a_at	Tgif	TG interacting factor	-3.70715	-4.39841	-1.18647	4.93275e-06	10.8557	8.96539	8.71872	NM_009372
1429448_s_at	Cxxc6	CXXC finger 6	-3.67909	-6.88908	-1.8725	0.000539011	10.8394	8.96002	8.05506	XM_125673
1453442_at	2310043M15Rik	RIKEN cDNA 2310043M15 gene	-3.66993	-4.17866	-1.13862	3.419e-05	8.4626	6.58684	6.39956	---
1417638_at	Lefty1	left right determination factor 1	-3.6609	-9.11222	-2.48906	1.12937e-06	11.9778	10.1056	8.78996	NM_010094
1419106_at	2210409E12Rik	RIKEN cDNA 2210409E12 gene	-3.64136	-8.33218	-2.28821	0.000925127	9.72679	7.86231	6.66809	NM_028218
1434687_at	A930014K01Rik	RIKEN cDNA A930014K01 gene	-3.62661	-4.34359	-1.1977	1.33756e-06	6.55162	4.693	4.43273	NM_175537
1423904_a_at	D7Ertd458e	"DNA segment, Chr 7, ERATO Doi 458, expressed"	-3.59909	-3.79288	-1.05384	1.32921e-05	9.05999	7.21236	7.1367	NM_027514
1435084_at	C730049O14Rik	RIKEN cDNA C730049O14 gene	-3.58675	-4.99612	-1.39294	0.00020138	9.11691	7.27424	6.7961	---
1453628_s_at	Lrrc2	Leucine rich repeat containing 2	-3.58135	-7.56965	-2.11363	2.99514e-06	10.1516	8.31112	7.23139	NM_028838
1416715_at	Gjb3	gap junction membrane channel protein beta 3	-3.56291	-4.35473	-1.22224	0.000147026	9.02104	7.18798	6.89846	NM_008126
1429739_a_at	Zfp278	zinc finger protein 278	-3.54146	-3.30208	1.07249	5.9847e-05	9.54662	7.72228	7.82325	NM_019574
1443892_at	---	---	-3.5116	-3.35953	1.04526	1.38999e-05	9.67802	7.86589	7.92976	---
1438737_at	---	---	-3.51129	-4.37303	-1.24542	1.18099e-05	10.3473	8.53529	8.21866	---
1417022_at	Slc7a3	"solute carrier family 7 (cationic amino acid transporter, y+ system), member 3"	-3.50155	-13.8251	-3.94828	9.68883e-08	12.2768	10.4688	8.48754	NM_007515
1432227_at	Suv39h1	suppressor of variegation 3-9 homolog 1 (Drosophila)	-3.4972	-4.86828	-1.39205	2.37529e-06	7.06598	5.25977	4.78256	NM_011514
1440752_at	Sall4	Sal-like 4 (Drosophila)	-3.47646	-3.34493	1.03932	0.00246882	9.70946	7.91184	7.96748	NM_175303 /// NM_201395 /// NM_201396
1424490_at	2410005H09Rik	RIKEN cDNA 2410005H09 gene	-3.4632	-4.02834	-1.16318	9.98388e-07	10.5804	8.78829	8.57021	NM_146183
1456019_at	Cwf19l2	"CWF19-like 2, cell cycle control (S. pombe)"	-3.45268	-2.10066	1.64362	7.72675e-06	9.26311	7.47539	8.19227	NM_027545
1417821_at	D17H6S56E-5	"DNA segment, Chr 17, human D6S56E 5"	-3.44064	-4.17304	-1.21287	1.20189e-05	9.19402	7.41134	7.13292	NM_033075
1450093_s_at	Zbtb7	zinc finger and BTB domain containing 7	-3.42476	-4.10168	-1.19765	6.26516e-07	8.35841	6.58241	6.3222	NM_010731
1455425_at	BB001228	Expressed sequence BB001228	-3.41759	-8.41131	-2.46118	4.62955e-05	11.7478	9.97479	8.67544	---
1451857_a_at	5730593N15Rik	RIKEN cDNA 5730593N15 gene	-3.41053	-6.83041	-2.00274	2.38499e-06	10.3236	8.55359	7.55161	NM_175263
1427680_a_at	Nfib	nuclear factor I/B	-3.39776	-5.43309	-1.59902	6.9055e-06	7.20974	5.44515	4.76796	NM_008687
1417493_at	Bmi1	B lymphoma Mo-MLV insertion region 1	-3.3949	-1.79769	1.88847	2.38564e-06	7.13198	5.36861	6.28583	NM_007552
1456789_at	Zfp462	Zinc finger protein 462	-3.39115	-4.94612	-1.45854	0.000393433	9.69109	7.92931	7.38479	NM_172867
1441879_x_at	Mkrn1	"makorin, ring finger protein, 1"	-3.38487	-3.00532	1.12629	7.43848e-07	9.61677	7.85767	8.02925	NM_018810
1439881_at	C030013E06Rik	RIKEN cDNA C030013E06 gene	-3.3607	-3.85495	-1.14706	2.17439e-05	6.68306	4.93429	4.73635	---
1427235_at	Utx	"ubiquitously transcribed tetratricopeptide repeat gene, X chromosome"	-3.35601	-2.81016	1.19424	0.000168002	8.80428	7.05753	7.31363	NM_009483
1420410_at	Nr5a2	"nuclear receptor subfamily 5, group A, member 2"	-3.32157	-4.68322	-1.40994	1.11393e-05	9.85564	8.12377	7.62814	NM_030676
1452627_at	Senp6	SUMO/sentrin specific protease 6	-3.32152	-3.81623	-1.14894	1.14066e-05	10.036	8.30412	8.10382	NM_146003
1450350_a_at	MGI:1932093	Jun dimerization protein 2	-3.31739	-3.8891	-1.17234	0.000318018	8.10511	6.37506	6.14567	NM_030887
1423470_at	Ptbp2	polypyrimidine tract binding protein 2	-3.30722	-5.61874	-1.69893	0.000378944	8.91783	7.19221	6.42758	NM_019550
1440836_at	BC035291	CDNA sequence BC035291	-3.30677	-4.16019	-1.25808	1.20333e-05	9.5296	7.80417	7.47295	NM_177581
1430134_a_at	2210023C10Rik	RIKEN cDNA 2210023C10 gene	-3.29382	-2.25928	1.4579	7.42626e-06	8.44861	6.72885	7.27274	NM_198246
1450821_at	Pcaf	p300/CBP-associated factor	-3.29206	-5.15832	-1.5669	3.79141e-05	8.67486	6.95587	6.30796	NM_020005
1448965_at	4632409L19Rik	RIKEN cDNA 4632409L19 gene	-3.27798	-4.00023	-1.22033	0.000288379	8.82222	7.10942	6.82214	XM_355376
1428976_at	Tmpo	thymopoietin	-3.25628	-2.34037	1.39135	0.000167133	9.49241	7.78918	8.26567	NM_011605
1425108_a_at	BC004728	cDNA sequence BC004728	-3.25401	-4.51621	-1.38789	6.13804e-05	8.81289	7.11067	6.63778	NM_174992
1418110_a_at	Inpp5d	inositol polyphosphate-5-phosphatase D	-3.24555	-3.74734	-1.15461	1.47034e-06	10.3645	8.66608	8.45868	NM_010566
1448174_at	Cul1	cullin 1	-3.24237	-4.54443	-1.40158	2.83202e-06	9.2749	7.57785	7.0908	NM_012042
1449187_at	Pdgfa	"platelet derived growth factor, alpha"	-3.24212	-3.62709	-1.11874	4.49781e-06	9.52143	7.82449	7.66262	NM_008808
1448746_at	Nbn	nibrin	-3.22436	-2.1264	1.51635	1.77093e-06	7.68893	5.99992	6.60052	NM_013752
1455795_at	Sart2	squamous cell carcinoma antigen recognized by T cells 2	-3.22394	-4.35718	-1.35151	6.22103e-05	7.85058	6.16176	5.72719	NM_172508
1435088_at	Nsd1	Nuclear receptor-binding SET-domain protein 1	-3.21915	-4.62159	-1.43565	7.14501e-06	10.11	8.42332	7.90161	NM_008739
1428100_at	5730507C05Rik	RIKEN cDNA 5730507C05 gene	-3.21749	-2.12514	1.51401	0.000447521	10.2086	8.52271	9.12109	---
1435669_at	Zfp532	zinc finger protein 532	-3.21615	-4.41482	-1.3727	4.73345e-07	10.9865	9.30117	8.84415	NM_207255
1448845_at	Rpp25	ribonuclease P 25 subunit (human)	-3.21591	-3.30967	-1.02916	6.50405e-06	10.327	8.64181	8.60035	NM_133982
1435561_at	Erf	Ets2 repressor factor	-3.20397	-3.88654	-1.21304	7.415e-06	10.6972	9.01738	8.73876	NM_010155
1423275_at	Ddx26	DEAD/H (Asp-Glu-Ala-Asp/His) box polypeptide 26	-3.19357	-2.04091	1.56478	0.000560399	9.47317	7.798	8.44396	NM_008715
1417440_at	Arid1a	AT rich interactive domain 1A (Swi1 like)	-3.18885	-4.37847	-1.37306	2.20418e-05	11.5451	9.87211	9.41472	NM_033566
1438781_at	---	"Adult male aorta and vein cDNA, RIKEN full-length enriched library, clone:A530047H08 product:unknown EST, full insert sequence"	-3.17978	-5.83387	-1.83467	0.000370233	9.69219	8.02326	7.14773	---
1430135_at	Dnase2a	deoxyribonuclease II alpha	-3.15277	-3.35898	-1.06541	0.000353357	7.29222	5.6356	5.5442	NM_010062
1449530_at	Trps1	trichorhinophalangeal syndrome I (human)	-3.13898	-4.0232	-1.28169	5.05013e-05	8.11311	6.46281	6.10476	NM_032000
1423267_s_at	Itga5	integrin alpha 5 (fibronectin receptor alpha)	-3.13207	-3.31282	-1.05771	1.86645e-06	9.34291	7.69579	7.61485	NM_010577
1437218_at	Fn1	fibronectin 1	-3.1267	-5.09767	-1.63037	4.5925e-05	9.81464	8.16999	7.4648	NM_010233
1427134_at	Sfrs12	"splicing factor, arginine/serine-rich 12"	-3.12425	-2.156	1.4491	0.000385094	8.61918	6.97567	7.51082	NM_172592
1458417_at	---	---	-3.09197	-4.00272	-1.29455	0.000564893	8.73964	7.11111	6.73866	---
1456266_at	D730044K07Rik	RIKEN cDNA D730044K07 gene	-3.09128	-2.98248	1.03648	4.52763e-05	5.77068	4.14247	4.19416	---
1455333_at	BC023928	cDNA sequence BC023928	-3.08402	-4.84457	-1.57086	1.40061e-06	11.7675	10.1426	9.49109	---
1454215_at	2410007B07Rik	RIKEN cDNA 2410007B07 gene	-3.08326	-4.52866	-1.46879	0.000158296	8.75667	7.13222	6.57759	---
1428011_a_at	Erbb2ip	Erbb2 interacting protein	-3.07815	-2.38222	1.29213	0.000137267	7.42013	5.79807	6.16782	NM_001005868 /// NM_021563
1436763_a_at	Bteb1	basic transcription element binding protein 1	-3.07768	-2.65648	1.15855	2.41037e-08	10.0946	8.47273	8.68505	NM_010638
1451494_at	Wac	WW domain containing adaptor with coiled-coil	-3.0612	-3.30219	-1.07872	0.000280723	8.38036	6.76627	6.65694	NM_153085
1419416_a_at	Rarg	"retinoic acid receptor, gamma"	-3.05583	-4.73615	-1.54988	1.82984e-07	10.4349	8.82338	8.19123	NM_011244
1426581_at	2810004N20Rik	RIKEN cDNA 2810004N20 gene	-3.03934	-6.2236	-2.04768	1.86837e-05	9.17982	7.57606	6.54207	NM_025576
1417395_at	Klf4	Kruppel-like factor 4 (gut)	-3.02452	-4.09448	-1.35376	1.59381e-06	11.4685	9.87182	9.43485	NM_010637
1455171_at	Suv420h1	suppressor of variegation 4-20 homolog 1 (Drosophila)	-3.01637	-2.45195	1.23019	2.85941e-05	8.35877	6.76596	7.06484	NM_144871
1419930_at	Brd1	Similar to bromodomain containing protein 1; BR140-like gene	-3.01301	-2.83047	1.06449	0.000281098	7.54192	5.95072	6.04088	XM_128275
1417420_at	Ccnd1	cyclin D1	-2.99521	-3.77833	-1.26145	0.000443394	9.15239	7.56973	7.23464	NM_007631
1438787_at	Zfp206	zinc finger protein 206	-2.99477	-3.53159	-1.17925	2.7798e-06	11.1871	9.60461	9.36674	XM_285225
1429399_at	Rnf125	ring finger protein 125	-2.99421	-4.60969	-1.53953	8.62713e-05	9.69482	8.11265	7.49015	NM_026301
1422965_at	Agtrap	"angiotensin II, type I receptor-associated protein"	-2.98858	-4.20728	-1.40779	1.77188e-08	9.85399	8.27454	7.78111	NM_009642
1444646_at	8430420F16Rik	RIKEN cDNA 8430420F16 gene	-2.98583	-3.04068	-1.01837	0.000706838	6.13354	4.55541	4.52915	---
1423069_at	Adnp	activity-dependent neuroprotective protein	-2.98072	-2.20731	1.35038	0.000190631	11.2377	9.66202	10.0954	---
1424456_at	Pvrl2	poliovirus receptor-related 2	-2.96327	-2.65007	1.11819	8.33824e-05	8.88504	7.31785	7.47901	NM_008990
1429351_at	4930429H24Rik	RIKEN cDNA 4930429H24 gene	-2.96141	-2.24302	1.32028	6.03291e-05	9.39666	7.83038	8.23122	NM_029436
1438397_a_at	Rnpc2	"RNA-binding region (RNP1, RRM) containing 2"	-2.95901	-2.11134	1.40148	7.00895e-05	8.94189	7.37678	7.86373	NM_133242
1450282_at	Fgf4	fibroblast growth factor 4	-2.95665	-3.47558	-1.17551	2.22774e-06	8.9756	7.41164	7.17835	NM_010202
1434839_s_at	Tbl1xr1	transducin (beta)-like 1X-linked receptor 1	-2.943	-2.9933	-1.01709	0.000268345	9.96445	8.40716	8.38271	NM_030732
1428046_a_at	Zfx	zinc finger protein X-linked	-2.94257	-2.19211	1.34235	2.33644e-05	7.08871	5.53163	5.95639	NM_011768
1420870_at	Mllt10	myeloid/lymphoid or mixed lineage-leukemia translocation to 10 homolog (Drosophila)	-2.94009	-4.19666	-1.42739	6.45633e-07	10.4581	8.90222	8.38884	NM_010804
1435338_at	5830411I20	hypothetical protein 5830411I20	-2.93924	-4.43759	-1.50978	1.34821e-05	9.19879	7.64335	7.04901	---
1448757_at	Pml	promyelocytic leukemia	-2.93673	-4.39851	-1.49776	3.12449e-05	10.933	9.37874	8.79594	NM_008884 /// NM_178087
1434570_at	AK122525	cDNA sequence AK122525	-2.9365	-3.68718	-1.25564	9.91843e-08	9.30632	7.75222	7.4238	NM_199028
1424598_at	Ddx6	DEAD (Asp-Glu-Ala-Asp) box polypeptide 6	-2.93256	-3.19835	-1.09064	0.00014121	8.76847	7.21631	7.09114	NM_007841 /// NM_181324
1450684_at	---	---	-2.92753	-2.66729	1.09757	8.81716e-05	6.82695	5.27726	5.41157	---
1420033_s_at	Ppp2r2d	"protein phosphatase 2, regulatory subunit B, delta isoform"	-2.91638	-2.72234	1.07128	2.56362e-06	11.0797	9.53553	9.63487	NM_026391
1426598_at	Uty	"ubiquitously transcribed tetratricopeptide repeat gene, Y chromosome"	-2.91248	-3.4696	-1.19129	7.34944e-07	7.15843	5.61618	5.36366	NM_009484
1421267_a_at	Cited2	"Cbp/p300-interacting transactivator, with Glu/Asp-rich carboxy-terminal domain, 2"	-2.90625	-2.16677	1.34128	0.000135338	10.3172	8.77799	9.2016	NM_010828
1434285_at	Frmd4a	FERM domain containing 4A	-2.8968	-4.40365	-1.52018	0.000235756	8.36319	6.82873	6.22449	NM_172475
1434642_at	Dhrs8	dehydrogenase/reductase (SDR family) member 8	-2.88898	-4.47947	-1.55054	3.52033e-07	10.9292	9.39861	8.76585	NM_053262
1421830_at	---	---	-2.88149	-3.57275	-1.2399	2.3856e-05	9.99011	8.46329	8.15307	---
1436153_a_at	Zmynd11	"Zinc finger, MYND domain containing 11"	-2.87907	-4.32964	-1.50383	1.53582e-05	8.34102	6.81541	6.22677	NM_144516
1456407_a_at	Tlk1	tousled-like kinase 1	-2.87413	-3.13974	-1.09242	0.000508216	8.5185	6.99538	6.86785	NM_172664
1437435_at	1700061G19Rik	RIKEN cDNA 1700061G19 gene	-2.87153	-3.24936	-1.13158	3.03035e-05	8.65672	7.1349	6.95657	XM_140052
1423424_at	Zic3	zinc finger protein of the cerebellum 3	-2.87116	-3.28799	-1.14518	2.37549e-05	10.8006	9.27893	9.08335	NM_009575
1431162_a_at	Enah	enabled homolog (Drosophila)	-2.86432	-4.694	-1.63878	0.000408932	9.16348	7.64529	6.93266	NM_010135
1435079_at	5730406M06Rik	RIKEN cDNA 5730406M06 gene	-2.85102	-2.39106	1.19237	0.000313218	9.08492	7.57344	7.82727	XM_283936
1441023_at	Eif2s2	"eukaryotic translation initiation factor 2, subunit 2 (beta)"	-2.84124	-2.92109	-1.02811	0.000909038	5.89178	4.38526	4.34527	NM_026030
1452796_at	Def6	differentially expressed in FDCP 6	-2.83745	-4.25944	-1.50115	2.24054e-05	9.02281	7.51821	6.93215	NM_027185
1417296_at	Atf1	activating transcription factor 1	-2.83216	-2.07857	1.36255	7.41666e-05	11.0196	9.51774	9.96405	NM_007497
1425914_a_at	Armcx1	"armadillo repeat containing, X-linked 1"	-2.82178	-3.31187	-1.17368	5.42328e-05	9.56472	8.06812	7.83708	NM_030066
1427996_at	BC028528	cDNA sequence BC028528	-2.81881	-4.43148	-1.57211	4.03294e-05	8.29575	6.80067	6.14796	NM_153513
1418850_at	Epc1	enhancer of polycomb homolog 1 (Drosophila)	-2.80253	-2.90949	-1.03816	1.81015e-05	9.85188	8.36515	8.31111	NM_007935 /// NM_027497
1452207_at	---	---	-2.77884	-2.00042	1.38913	0.000466135	11.1347	9.66018	10.1344	---
1437996_s_at	1500012D20Rik	RIKEN cDNA 1500012D20 gene	-2.76716	-5.57635	-2.01519	0.000135663	7.98065	6.51224	5.50133	---
1424843_a_at	---	---	-2.76258	-2.92633	-1.05928	0.000782409	8.76015	7.29414	7.21106	---
1419271_at	Pax6	paired box gene 6	-2.7619	-3.16469	-1.14584	1.14513e-05	7.80302	6.33736	6.14096	NM_013627
1423465_at	Sdfr2	stromal cell derived factor receptor 2	-2.76158	-4.6295	-1.6764	0.000146048	10.422	8.95648	8.21112	NM_009146
1452276_at	Smarcad1	"SWI/SNF-related, matrix-associated actin-dependent regulator of chromatin, subfamily a, containing DEAD/H box 1`"	-2.75994	-2.43567	1.13313	4.79157e-05	11.3865	9.92187	10.1022	XM_132597
1455337_at	9030023J02Rik	RIKEN cDNA 9030023J02 gene	-2.75989	-2.637	1.0466	0.000861331	6.54605	5.08143	5.14715	---
1429833_at	Ly6g6e	"lymphocyte antigen 6 complex, locus G6E"	-2.75548	-3.03205	-1.10037	8.87757e-05	8.77179	7.30948	7.17149	NM_027366
1416572_at	Mmp14	matrix metalloproteinase 14 (membrane-inserted)	-2.74897	-2.99282	-1.08871	2.74537e-05	7.73403	6.27514	6.15252	NM_008608
1433859_at	D030070L09Rik	RIKEN cDNA D030070L09 gene	-2.74359	-2.49836	1.09816	2.36227e-06	7.7849	6.32883	6.46392	NM_172625
1436321_at	B3gnt7	"UDP-GlcNAc:betaGal beta-1,3-N-acetylglucosaminyltransferase 7"	-2.74259	-3.16562	-1.15424	3.50897e-07	9.86511	8.40957	8.20263	NM_145222
1426215_at	---	---	-2.73457	-5.90915	-2.16091	5.27067e-05	9.3103	7.85899	6.74735	---
1450387_s_at	---	---	-2.73171	-3.24013	-1.18612	3.17673e-07	10.3562	8.90638	8.66013	---
1434936_at	C86302	expressed sequence C86302	-2.72499	-3.81058	-1.39838	6.78338e-07	10.9065	9.46025	8.97649	NM_172746
1438470_at	Socs2	suppressor of cytokine signaling 2	-2.72239	-4.16427	-1.52964	0.000245827	8.29687	6.85199	6.2388	NM_007706
1455317_at	Epc2	enhancer of polycomb homolog 2 (Drosophila)	-2.71993	-2.24544	1.21131	7.43098e-05	9.91378	8.47021	8.74678	NM_172663
1437967_at	---	---	-2.71191	-4.25131	-1.56764	0.000590113	6.65896	5.21965	4.57106	---
1440206_at	A930024E05Rik	RIKEN cDNA A930024E05 gene	-2.70859	-3.07532	-1.1354	1.41286e-08	7.7605	6.32296	6.13976	NM_175405
1423200_at	Ncor1	nuclear receptor co-repressor 1	-2.70274	-4.0827	-1.51058	2.85859e-05	11.1419	9.70745	9.11235	NM_011308
1416118_at	---	---	-2.69498	-2.17197	1.2408	5.75662e-05	10.3874	8.95708	9.26835	---
1429514_at	Ppap2b	phosphatidic acid phosphatase type 2B	-2.6879	-4.23181	-1.57439	1.809e-06	8.96533	7.53885	6.88406	NM_080555
1456103_at	---	Transcribed locus	-2.67852	-4.55244	-1.69961	1.89547e-05	9.42572	8.00428	7.23907	---
1451823_at	Clca4	chloride channel calcium activated 4	-2.6639	-2.15242	1.23763	2.16609e-05	7.63783	6.22429	6.53187	NM_139148
1428176_at	Edg5	"endothelial differentiation, sphingolipid G-protein-coupled receptor, 5"	-2.66266	-3.30139	-1.23989	9.67352e-05	9.97872	8.56585	8.25564	NM_010333
1440965_at	Pigl	"Phosphatidylinositol glycan, class L"	-2.66115	-2.20989	1.2042	0.000128728	8.50599	7.09394	7.36201	NM_199026
1429792_at	9530048O09Rik /// LOC386472	RIKEN cDNA 9530048O09 gene /// LOC386472	-2.65839	-2.65423	1.00156	0.000180304	8.97239	7.56184	7.56409	XM_358611 /// XM_359418
1436926_at	Esrrb	"estrogen related receptor, beta"	-2.64518	-4.26017	-1.61054	0.000296026	11.6458	10.2424	9.55485	NM_011934
1418283_at	Cldn4	claudin 4	-2.64287	-2.83359	-1.07217	0.000112653	9.38056	7.97846	7.87793	NM_009903
1417082_at	Anp32b	"acidic nuclear phosphoprotein 32 family, member B"	-2.63439	-5.69008	-2.15992	1.01256e-05	12.3425	10.945	9.83403	NM_130889
1423955_a_at	Lass2	longevity assurance homolog 2 (S. cerevisiae)	-2.63291	-3.68063	-1.39793	9.4127e-05	8.70451	7.30785	6.82456	NM_029789
1452256_at	1110002N22Rik	RIKEN cDNA 1110002N22 gene	-2.62743	-2.35356	1.11637	0.000989711	8.70376	7.31011	7.46892	NM_183275
1448383_at	---	---	-2.62717	-3.17274	-1.20766	2.1665e-05	8.11966	6.72615	6.45393	---
1423448_at	Rab11b	"RAB11B, member RAS oncogene family"	-2.62517	-2.46732	1.06397	7.81381e-06	10.6329	9.24048	9.32995	NM_008997
1449146_at	Notch4	Notch gene homolog 4 (Drosophila)	-2.61915	-6.85438	-2.61702	6.62226e-06	9.50869	8.11959	6.73167	NM_010929
1416161_at	Rad21	RAD21 homolog (S. pombe)	-2.61817	-2.26748	1.15466	0.000357384	11.4462	10.0577	10.2651	NM_009009
1426722_at	Slc38a2	"solute carrier family 38, member 2"	-2.60213	-2.65087	-1.01873	3.12777e-05	11.5642	10.1845	10.1578	NM_175121
1423212_at	Phc1	polyhomeotic-like 1 (Drosophila)	-2.60132	-3.49824	-1.34479	1.06774e-05	12.2493	10.8701	10.4427	NM_007905
1417346_at	Pycard	PYD and CARD domain containing	-2.60093	-4.80529	-1.84753	2.09493e-05	9.78859	8.40956	7.52396	NM_023258
1434697_at	1110001P04Rik	RIKEN cDNA 1110001P04 gene	-2.6002	-3.05557	-1.17513	2.03113e-06	9.37479	7.99616	7.76334	---
1436222_at	---	---	-2.59612	-3.06648	-1.18118	0.000298406	8.67103	7.29467	7.05445	---
1429438_at	Bcor	Bcl6 interacting corepressor	-2.59152	-2.49036	1.04062	0.000102343	7.58395	6.21015	6.2676	NM_029510 /// NM_175044 /// NM_175045 /// NM_175046
1418694_at	Kcmf1	potassium channel modulatory factor 1	-2.5913	-3.03185	-1.17001	4.28744e-06	8.43614	7.06246	6.83594	NM_019715
1451527_at	Pcolce2	procollagen C-endopeptidase enhancer 2	-2.59077	-6.14215	-2.37078	1.67359e-06	9.67666	8.30327	7.05791	NM_029620
1434660_at	Alkbh	"alkB, alkylation repair homolog (E. coli)"	-2.58742	-2.23699	1.15665	1.44608e-05	9.05988	7.68837	7.89832	XM_127049
1437779_at	Foxh1	forkhead box H1	-2.58457	-6.70029	-2.59242	2.26028e-08	8.0903	6.72038	5.34608	NM_007989
1459888_at	---	---	-2.5842	-4.03382	-1.56095	1.20506e-06	8.86224	7.49252	6.85009	---
1451977_at	Dyrk1a	dual-specificity tyrosine-(Y)-phosphorylation regulated kinase 1a	-2.58398	-2.69118	-1.04149	0.000595171	7.47414	6.10455	6.0459	NM_007890
1435077_at	Asxl1	additional sex combs like 1 (Drosophila)	-2.57957	-2.05285	1.25658	1.11025e-05	9.77235	8.40522	8.73473	XM_149245
1459302_at	A030007N12Rik	RIKEN cDNA A030007N12 gene	-2.57258	-2.63185	-1.02304	0.000815719	6.26964	4.90642	4.87356	---
1418215_at	Mep1b	meprin 1 beta	-2.57164	-2.78121	-1.08149	0.00051833	7.18345	5.82076	5.70774	NM_008586
1452132_at	0610007A15Rik	RIKEN cDNA 0610007A15 gene	-2.57149	-3.50664	-1.36366	8.4e-06	9.35542	7.99281	7.54533	NM_026708
1435802_at	Gm157	"gene model 157, (NCBI)"	-2.57143	-2.24814	1.1438	9.20899e-06	8.88596	7.52339	7.71723	XM_133186
1428636_at	Steap2	six transmembrane epithelial antigen of prostate 2	-2.57081	-3.77858	-1.4698	1.23359e-05	8.30577	6.94354	6.38792	XM_284053
1427234_at	Vangl1	"vang, van gogh-like 1 (Drosophila)"	-2.56708	-2.90434	-1.13138	5.10114e-06	10.4278	9.06766	8.88957	NM_177545
1454834_at	E030026I10Rik	RIKEN cDNA E030026I10 gene	-2.56198	-2.75693	-1.0761	5.3522e-05	6.60188	5.24462	5.13881	NM_175553
1429588_at	6720435I21Rik	RIKEN cDNA 6720435I21 gene	-2.56112	-2.93687	-1.14671	0.000316595	11.0691	9.71233	9.51482	---
1438861_at	Bnc2	basonuclin 2	-2.55594	-3.40945	-1.33393	4.57988e-05	9.0698	7.71594	7.30026	NM_172870
1450995_at	Folr1	folate receptor 1 (adult)	-2.55428	-4.04359	-1.58307	0.000151674	10.1359	8.78294	8.12022	NM_008034
1430735_at	4930424G05Rik	RIKEN cDNA 4930424G05 gene	-2.55265	-3.95498	-1.54936	2.61049e-05	9.56304	8.21105	7.57937	NM_026251
1429932_at	4930566F21Rik	RIKEN cDNA 4930566F21 gene	-2.54799	-2.10001	1.21332	2.07696e-05	8.42462	7.07526	7.35422	---
1417658_at	Tbrg4	transforming growth factor beta regulated gene 4	-2.54484	-2.479	1.02656	5.07785e-05	8.87852	7.53094	7.56875	NM_134011
1438307_at	---	---	-2.52965	-2.78195	-1.09974	3.85014e-05	8.18264	6.8437	6.70654	---
1439063_at	Asxl2	additional sex combs like 2 (Drosophila)	-2.52254	-2.46323	1.02408	9.42828e-05	9.25203	7.91715	7.95148	NM_172421
1448642_at	Pcbp1	poly(rC) binding protein 1	-2.52201	-2.52283	-1.00033	3.62715e-05	12.5412	11.2066	11.2061	NM_011865
1437743_at	Aebp2	AE binding protein 2	-2.52007	-2.20577	1.14249	0.000216911	8.36155	7.02809	7.22026	NM_001005605 /// NM_009637 /// NM_178803
1428227_at	2610008J04Rik	RIKEN cDNA 2610008J04 gene	-2.51884	-2.76409	-1.09737	8.89772e-05	11.268	9.93524	9.80119	---
1418577_at	Trim8	tripartite motif protein 8	-2.5165	-3.0675	-1.21895	9.81233e-07	8.78125	7.44983	7.16419	NM_053100
1456576_x_at	---	---	-2.51489	-2.31688	1.08546	4.16993e-05	9.68514	8.35465	8.47296	---
1415971_at	Marcks	myristoylated alanine rich protein kinase C substrate	-2.51403	-2.47523	1.01567	0.000232588	10.8216	9.49164	9.51408	NM_008538
1423511_at	Asf1a	ASF1 anti-silencing function 1 homolog A (S. cerevisiae)	-2.50853	-2.39778	1.04619	4.55221e-07	10.4321	9.1053	9.17044	NM_025541
1429366_at	1700007J06Rik	RIKEN cDNA 1700007J06 gene	-2.50793	-5.68813	-2.26806	2.24053e-06	10.2474	8.92089	7.73943	XM_487721
1434279_at	E430003D02Rik	RIKEN cDNA E430003D02 gene	-2.49428	-2.84789	-1.14177	4.60426e-05	12.986	11.6674	11.4761	---
1426326_at	Zfp91	zinc finger protein 91	-2.49303	-2.10892	1.18213	3.57373e-06	8.24105	6.92315	7.16455	XM_484778
1426655_a_at	4930504E06Rik	RIKEN cDNA 4930504E06 gene	-2.49226	-4.23994	-1.70124	2.30526e-05	9.57562	8.25816	7.49157	NM_133858
1417392_a_at	Slc7a7	"solute carrier family 7 (cationic amino acid transporter, y+ system), member 7"	-2.48452	-3.61433	-1.45474	4.01206e-05	10.3411	9.02811	8.48735	NM_011405
1454635_at	Fbxl3	F-box and leucine-rich repeat protein 3	-2.48424	-2.50435	-1.00809	1.42098e-05	8.66723	7.35442	7.34279	NM_015822
1423622_a_at	Ccnl1	cyclin L1	-2.48024	-2.76655	-1.11544	8.22627e-06	10.3949	9.08443	8.92682	NM_019937
1435714_x_at	Il17d	interleukin 17D	-2.47843	-3.19284	-1.28825	6.69758e-05	5.39881	4.08938	3.72397	NM_145837
1427087_at	Luc7l2	LUC7-like 2 (S. cerevisiae)	-2.47763	-2.00428	1.23617	0.000276716	7.60486	6.2959	6.60177	NM_138680
1428660_s_at	Tor3a	"torsin family 3, member A"	-2.47625	-2.92143	-1.17978	0.0001383	7.71043	6.40228	6.16376	NM_023141
1453013_at	1110034O07Rik	RIKEN cDNA 1110034O07 gene	-2.46949	-2.99454	-1.21262	5.26937e-05	10.2083	8.90413	8.62601	NM_153194
1440177_at	9.63e+17	hypothetical protein 9630027E11	-2.46788	-4.80581	-1.94734	0.000116398	7.25246	5.94919	4.98768	---
1418017_at	Pum2	pumilio 2 (Drosophila)	-2.46726	-2.18433	1.12953	0.00010996	10.1451	8.84224	9.01796	NM_030723
1438739_at	Cnbp1	Cellular nucleic acid binding protein 1	-2.46466	-2.00164	1.23132	0.000362501	8.52113	7.21975	7.51995	NM_013493
1437606_at	---	"Transcribed locus, moderately similar to NP_795929.1 RIKEN cDNA 8030475D13 gene [Mus musculus]"	-2.46295	-2.55466	-1.03724	0.000601832	6.18958	4.8892	4.83645	---
1439260_a_at	Enpp3	ectonucleotide pyrophosphatase/phosphodiesterase 3	-2.46107	-5.5589	-2.25874	0.000792949	8.10235	6.80306	5.62755	XM_125594
1424294_at	Ppp4r1	"protein phosphatase 4, regulatory subunit 1"	-2.45867	-2.54978	-1.03705	1.80256e-05	10.2198	8.92195	8.86946	NM_146081
1426798_a_at	Ppp1r15b	"protein phosphatase 1, regulatory (inhibitor) subunit 15b"	-2.45527	-2.30189	1.06664	4.51203e-05	10.4076	9.1117	9.20477	NM_133819
1449204_at	Gjb5	gap junction membrane channel protein beta 5	-2.45382	-2.81162	-1.14582	5.70307e-06	8.74568	7.45066	7.25428	NM_010291
1439514_at	Cks1b	CDC28 protein kinase 1b	-2.44764	-2.35262	1.04039	4.21768e-05	5.58891	4.29752	4.35464	NM_016904
1420011_s_at	Xbp1	X-box binding protein 1	-2.43987	-2.83391	-1.1615	1.67516e-05	10.7583	9.47153	9.25554	NM_013842
1453419_at	2900078C09Rik	RIKEN cDNA 2900078C09 gene	-2.43659	-4.59316	-1.88507	1.97732e-06	10.1734	8.88851	7.97389	---
1419021_at	Mcf2	mcf.2 transforming sequence	-2.43524	-8.8986	-3.6541	2.2619e-05	8.70762	7.42356	5.55405	NM_133197
1416967_at	Sox2	SRY-box containing gene 2	-2.43045	-1.63469	1.48679	0.000202669	12.6328	11.3516	11.9238	NM_011443
1417302_at	Rcor2	REST co-repressor 2	-2.42867	-2.96668	-1.22152	0.000585941	11.0952	9.81501	9.52633	NM_054048
1441097_at	---	---	-2.42771	-3.1037	-1.27845	0.000651907	7.48947	6.20987	5.85548	---
1433830_at	Hnrpa2b1	heterogeneous nuclear ribonucleoprotein A2/B1	-2.42619	-4.82397	-1.98828	0.000476418	11.1577	9.87899	8.88747	NM_016806 /// NM_182650
1422912_at	Bmp4	bone morphogenetic protein 4	-2.42432	-2.94965	-1.21669	3.1018e-07	10.433	9.15543	8.87247	NM_007554
1428873_a_at	4121402D02Rik	RIKEN cDNA 4121402D02 gene	-2.42184	-2.27159	1.06614	0.00062959	6.71011	5.43401	5.52641	NM_028722
1443621_at	---	Similar to F-box protein 39	-2.42171	-3.92793	-1.62196	0.000287727	9.26878	7.99275	7.29501	XM_282966
1424343_a_at	Eif1a	eukaryotic translation initiation factor 1A	-2.41983	-1.82464	1.3262	1.78087e-05	10.6709	9.39603	9.80332	NM_010120
1416389_a_at	Chc1l	chromosome condensation 1-like	-2.41749	-3.06429	-1.26755	0.000507729	6.99347	5.71996	5.37792	NM_134083
1451137_a_at	Brd8	bromodomain containing 8	-2.41745	-2.53118	-1.04704	1.61044e-05	9.3271	8.05362	7.98729	NM_030147
1433656_a_at	Gnl3	guanine nucleotide binding protein-like 3 (nucleolar)	-2.41225	-2.363	1.02084	3.68345e-06	11.6221	10.3517	10.3814	NM_153547 /// NM_178846
1427284_a_at	Ttpa	tocopherol (alpha) transfer protein	-2.41009	-2.97883	-1.23598	7.36602e-05	7.99427	6.72518	6.41952	NM_015767
1415795_at	Spin	spindlin	-2.40876	-2.85265	-1.18428	0.00029477	8.16492	6.89663	6.65261	NM_011462 /// NM_146043
1455964_at	Crk7	CDC2-related kinase 7	-2.4028	-1.26419	1.90067	0.000828025	8.98955	7.72484	8.65134	NM_026952
1448916_at	Mafg	"v-maf musculoaponeurotic fibrosarcoma oncogene family, protein G (avian)"	-2.39911	-2.79744	-1.16603	0.000118522	10.387	9.12453	8.90292	NM_010756
1426649_at	Tmeff1	transmembrane protein with EGF-like and two follistatin-like domains 1	-2.39733	-4.18119	-1.7441	5.24789e-05	10.3992	9.13778	8.3353	NM_021436
1422142_at	Nphs1	"nephrosis 1 homolog, nephrin (human)"	-2.39612	-5.80852	-2.42414	1.70632e-07	10.5551	9.29444	8.01696	NM_019459
1450510_a_at	Cacna1a	"calcium channel, voltage-dependent, P/Q type, alpha 1A subunit"	-2.39573	-4.1435	-1.72954	3.71185e-06	7.24356	5.98309	5.19271	NM_007578
1451439_at	BC027231	cDNA sequence BC027231	-2.38875	-2.02025	1.18241	0.000166928	9.09314	7.83688	8.07861	NM_145972
1419241_a_at	Aire	autoimmune regulator (autoimmune polyendocrinopathy candidiasis ectodermal dystrophy)	-2.38793	-3.66317	-1.53404	0.000360362	10.1761	8.92035	8.30301	NM_009646
1454974_at	Ntn1	netrin 1	-2.38692	-3.70782	-1.55339	3.35423e-05	8.51531	7.26016	6.62474	NM_008744
1423316_at	Tmem39a	transmembrane protein 39a	-2.38651	-2.72321	-1.14108	1.94505e-06	11.0163	9.76144	9.57103	NM_026407
1452088_at	Zbed3	"zinc finger, BED domain containing 3"	-2.3859	-2.87498	-1.20499	0.000705742	7.8867	6.63217	6.36315	NM_028106
1452987_at	4930553M18Rik	RIKEN cDNA 4930553M18 gene	-2.38396	-2.59541	-1.0887	8.94602e-05	7.29631	6.04295	5.92034	NM_026541 /// NM_029248
1434749_at	BC067068	cDNA sequence BC067068	-2.38148	-2.09598	1.13621	0.000240073	8.118	6.86614	7.05037	NM_207522
1456127_at	9630008K15Rik	RIKEN cDNA 9630008K15 gene	-2.37899	-4.43352	-1.86361	0.000284548	8.86688	7.61654	6.71843	NM_175651
1452386_at	Sall3	sal-like 3 (Drosophila)	-2.37063	-2.56667	-1.08269	0.000157466	7.65191	6.40664	6.29202	NM_178280
1448126_at	MGI:1929091	"teratocarcinoma expressed, serine rich"	-2.37047	-2.67511	-1.12851	0.000187282	11.2575	10.0123	9.83787	NM_019643
1436608_at	MGC47262	hypothetical protein MGC47262	-2.36975	-3.46072	-1.46037	1.53802e-05	9.47461	8.22987	7.68354	NM_172293
1457741_at	---	---	-2.36159	-4.05097	-1.71536	0.000127812	8.02375	6.784	6.00549	---
1451069_at	Pim3	proviral integration site 3	-2.36127	-2.57065	-1.08867	0.000205664	11.2002	9.96068	9.8381	NM_145478
1455892_x_at	---	---	-2.35353	-2.76036	-1.17286	0.000387122	10.0267	8.79188	8.56185	---
1450929_at	Zfp57	zinc finger protein 57	-2.35161	-3.45393	-1.46875	5.16394e-06	10.5189	9.28528	8.73069	NM_009559
1428158_at	Akt1s1	AKT1 substrate 1 (proline-rich)	-2.34491	-2.24952	1.0424	0.000166908	9.35275	8.12322	8.18314	NM_026270
1451123_at	C330016O10Rik	RIKEN cDNA C330016O10 gene	-2.34465	-2.35946	-1.00631	8.01586e-06	9.60106	8.37168	8.3626	NM_145974
1455127_at	5430438H03Rik	RIKEN cDNA 5430438H03 gene	-2.34303	-2.53074	-1.08011	1.92591e-05	8.33875	7.11038	6.99919	NM_176951
1419984_s_at	Zfp644	zinc finger protein 644	-2.34073	-2.79354	-1.19345	0.000473257	9.1349	7.90795	7.65281	NM_026856
1429541_at	2810407L07Rik	RIKEN cDNA 2810407L07 gene	-2.33759	-2.72048	-1.16379	0.000238128	8.72784	7.50282	7.28398	---
1431430_s_at	Trim59	tripartite motif-containing 59	-2.33232	-2.09985	1.1107	4.44413e-05	9.51072	8.28895	8.44043	NM_025863
1434644_at	Tbl1x	transducin (beta)-like 1 X-linked	-2.32951	-3.22309	-1.38359	0.000106994	7.82439	6.60436	6.13594	NM_020601
1418022_at	Narg1	NMDA receptor-regulated gene 1	-2.32944	-2.21983	1.04938	0.0001102	10.144	8.92396	8.9935	NM_053089
1436936_s_at	---	---	-2.31951	-2.31974	-1.0001	0.000941438	9.56953	8.35571	8.35556	---
1448247_at	Bcl7b	B-cell CLL/lymphoma 7B	-2.31885	-2.20096	1.05356	0.000341559	7.60775	6.39434	6.46962	NM_009745
1428517_at	Wdfy3	WD repeat and FYVE domain containing 3	-2.31772	-3.19849	-1.38002	3.24565e-05	9.18184	7.96913	7.50445	NM_172882
1433974_at	Sephs1	selenophosphate synthetase 1	-2.31551	-2.47076	-1.06705	0.000116139	9.23456	8.02323	7.92961	NM_175400
1420645_at	Rnf110	ring finger protein 110	-2.31527	-3.13365	-1.35347	6.80278e-05	9.65553	8.44434	8.00768	NM_009545
1425037_at	Fgd4	"FYVE, RhoGEF and PH domain containing 4"	-2.31379	-2.28843	1.01108	0.000382402	6.38095	5.17069	5.18659	NM_139232 /// NM_139233 /// NM_139234
1435742_at	1110034C04Rik	RIKEN cDNA 1110034C04 gene	-2.30801	-1.84176	1.25316	0.00030533	9.39803	8.19138	8.51694	NM_211355
1456250_x_at	Tgfbi	"transforming growth factor, beta induced"	-2.30718	-7.11833	-3.08529	3.93841e-05	9.19404	7.98791	6.3625	NM_009369
1424539_at	---	---	-2.30591	-2.26054	1.02007	0.000375559	7.74402	6.53868	6.56736	---
1451594_s_at	Serpinb6c	"serine (or cysteine) proteinase inhibitor, clade B, member 6c"	-2.30339	-3.24909	-1.41057	0.000451809	8.32113	7.11737	6.62109	NM_148942
1417162_at	2310061B02Rik	RIKEN cDNA 2310061B02 gene	-2.30287	-2.79751	-1.2148	2.17313e-05	7.99703	6.7936	6.51289	NM_027154
1449058_at	Gli1	GLI-Kruppel family member GLI1	-2.30214	-2.5778	-1.11974	4.87825e-05	9.65027	8.44729	8.28413	NM_010296
1433901_at	Gpiap1	GPI-anchored membrane protein 1	-2.30208	-4.29815	-1.86707	5.26984e-07	10.9576	9.75462	8.85384	NM_016739
1426958_at	Rps9	ribosomal protein S9	-2.3017	-2.45314	-1.0658	0.00019796	9.21918	8.01648	7.92455	NM_029767
1416412_at	Nsmaf	neutral sphingomyelinase (N-SMase) activation associated factor	-2.3008	-3.08912	-1.34263	0.000274478	7.09378	5.89165	5.46658	NM_010945
1419380_at	Zfp423	zinc finger protein 423	-2.30011	-5.66119	-2.46128	1.01885e-06	9.79292	8.59122	7.29182	NM_033327
1456673_at	AL022943	Expressed sequence AL022943	-2.30008	-1.0049	2.28886	0.000299288	10.8921	9.69043	10.8851	---
1459804_at	Crebbp	CREB binding protein	-2.29995	-2.30202	-1.0009	0.000241023	6.49326	5.29166	5.29036	XM_148699 /// XM_489496 /// XM_489497
1436549_a_at	Hnrpa1	Heterogeneous nuclear ribonucleoprotein A1	-2.29929	-2.66183	-1.15767	0.000451379	11.0613	9.86006	9.64884	NM_010447
1425419_a_at	Raf1	v-raf-1 leukemia viral oncogene 1	-2.29805	-2.63275	-1.14565	6.22309e-05	10.4527	9.25229	9.05613	NM_029780
1426327_s_at	Cntf /// Zfp91	ciliary neurotrophic factor /// zinc finger protein 91	-2.29369	-1.86371	1.23071	2.21374e-05	7.36477	6.1671	6.4666	NM_053007 /// NM_170786 /// XM_484778
1433789_at	Rnu17d	"RNA, U17d small nucleolar"	-2.29009	-2.79354	-1.21984	0.000106269	9.59101	8.3956	8.10891	---
1460304_a_at	Ubtf	"upstream binding transcription factor, RNA polymerase I"	-2.28935	-4.71723	-2.06051	2.30248e-05	9.46896	8.27402	7.23102	NM_011551
1416774_at	Wee1	wee 1 homolog (S. pombe)	-2.2892	-2.22474	1.02897	0.000525254	9.13114	7.9363	7.9775	NM_009516
1423733_a_at	Fiz1	Flt3 interacting zinc finger protein 1	-2.28571	-2.52845	-1.1062	6.01733e-06	10.5223	9.32968	9.18407	NM_011813
1418114_at	Rbpsuh	recombining binding protein suppressor of hairless (Drosophila)	-2.28527	-2.56306	-1.12155	0.000719533	10.602	9.40961	9.24411	NM_009035
1452179_at	Phf17	PHD finger protein 17	-2.28351	-2.65337	-1.16197	5.8116e-05	10.4909	9.29969	9.08312	NM_172303
1416814_at	Tia1	cytotoxic granule-associated RNA binding protein 1	-2.28118	-2.56124	-1.12277	0.000698451	8.4897	7.29992	7.13285	NM_011585
1418032_at	2700050P07Rik	RIKEN cDNA 2700050P07 gene	-2.28101	-1.70773	1.3357	7.35268e-05	9.20664	8.01696	8.43455	NM_133927
1426712_at	Slc6a15	"solute carrier family 6 (neurotransmitter transporter), member 15"	-2.28082	-3.55973	-1.56073	4.58266e-05	8.64356	7.45401	6.81179	NM_175328
1459997_s_at	Tmem17	transmembrane protein 17	-2.27943	-2.08439	1.09357	0.000120471	6.30295	5.11427	5.24333	NM_153596
1440972_at	---	"Mus musculus, Similar to androgen receptor-associated coregulator 267, clone IMAGE:4975933, mRNA"	-2.27167	-3.52995	-1.5539	9.11867e-06	8.67184	7.48808	6.85219	---
1434235_at	Slc20a2	"solute carrier family 20, member 2"	-2.27116	-2.54756	-1.1217	5.2513e-06	10.2755	9.09212	8.92643	NM_011394
1425312_s_at	D11Ertd636e	"DNA segment, Chr 11, ERATO Doi 636, expressed"	-2.26849	-2.86847	-1.26449	0.000155474	8.34023	7.1585	6.81995	NM_026682 /// NM_029794
1417470_at	Apobec3	apolipoprotein B editing complex 3	-2.26754	-4.93609	-2.17684	2.96152e-06	10.8378	9.65668	8.53444	NM_030255
1415926_at	Nup62	nucleoporin 62	-2.26666	-1.94587	1.16485	0.000764454	10.4335	9.25297	9.47312	NM_053074
1428401_at	Zcchc3	"zinc finger, CCHC domain containing 3"	-2.26139	-1.4702	1.53815	6.18371e-05	9.72618	8.54897	9.17017	NM_175126
1440254_at	---	Transcribed locus	-2.25976	-2.36711	-1.04751	0.000348028	8.92447	7.74831	7.68135	---
1424201_a_at	Seh1l	SEH1-like (S. cerevisiae	-2.25828	-2.64735	-1.17229	0.000250348	9.0427	7.86748	7.63815	NM_028112
1436386_x_at	2610036A22Rik	RIKEN cDNA 2610036A22 gene	-2.25807	-2.30955	-1.0228	0.000579532	7.55248	6.3774	6.34487	---
1446269_at	Hbp1	high mobility group box transcription factor 1	-2.2573	-2.07787	1.08635	0.000284825	6.99858	5.82398	5.94347	NM_153198 /// NM_177993
1459805_x_at	AW557805	expressed sequence AW557805	-2.25687	-3.17605	-1.40728	9.55805e-05	10.2953	9.12098	8.62807	NM_144858
1418756_at	Trh	thyrotropin releasing hormone	-2.25607	-6.91318	-3.06426	8.84457e-05	10.3727	9.19893	7.58339	NM_009426
1433940_at	Spag7	sperm associated antigen 7	-2.2531	-3.38915	-1.50422	1.27616e-05	10.3742	9.20228	8.61327	NM_172561
1426206_at	Robo4	roundabout homolog 4 (Drosophila)	-2.25188	-2.68765	-1.19351	0.000997692	7.9201	6.74897	6.49376	NM_028783
1422563_at	Crry	complement receptor related protein	-2.25176	-2.19162	1.02744	0.000232075	9.22263	8.05158	8.09063	NM_013499
1452272_a_at	Gfer	"growth factor, erv1 (S. cerevisiae)-like (augmenter of liver regeneration)"	-2.24777	-3.01063	-1.33939	2.51811e-05	10.2564	9.08787	8.6663	NM_023040 /// NM_212443
1419655_at	Tle3	"transducin-like enhancer of split 3, homolog of Drosophila E(spl)"	-2.24668	-3.6578	-1.6281	3.28775e-06	10.1256	8.95785	8.25466	NM_009389
1453782_at	3021401C12Rik	RIKEN cDNA 3021401C12 gene	-2.23802	-5.03693	-2.25062	2.54782e-05	8.23125	7.06903	5.89871	---
1418345_at	Tnfsf13	"tumor necrosis factor (ligand) superfamily, member 13"	-2.23637	-5.36397	-2.39851	4.73989e-06	8.54564	7.38448	6.12234	NM_023517
1431213_a_at	---	---	-2.23509	-2.42174	-1.08351	7.28422e-05	6.81808	5.65775	5.54204	---
1460559_at	---	---	-2.2346	-3.18294	-1.42439	4.58304e-06	10.9008	9.74078	9.23043	---
1428824_at	2310003C23Rik	RIKEN cDNA 2310003C23 gene	-2.23411	-1.7046	1.31064	2.56438e-06	10.1224	8.96269	9.35296	NM_029607
1455300_at	E130014J05Rik	RIKEN cDNA E130014J05 gene	-2.23395	-4.28612	-1.91863	2.51025e-06	10.5231	9.36351	8.42343	---
1426381_at	Pprc1	"peroxisome proliferative activated receptor, gamma, coactivator-related 1"	-2.23183	-2.3038	-1.03225	4.84953e-05	10.9254	9.76718	9.72138	XM_358330 /// XM_359412
1427099_at	Maz	MYC-associated zinc finger protein (purine-binding transcription factor)	-2.23111	-2.80534	-1.25737	2.15763e-05	9.97825	8.82049	8.49007	XM_133827
1446957_s_at	BC004022	cDNA sequence BC004022	-2.22761	-2.7661	-1.24174	0.000477425	9.99743	8.84193	8.52957	---
1421141_a_at	Foxp1	forkhead box P1	-2.22691	-2.69063	-1.20824	0.000194393	8.77769	7.62265	7.34975	NM_053202
1421299_a_at	Lef1	lymphoid enhancer binding factor 1	-2.22644	-4.26296	-1.9147	8.8796e-05	7.77893	6.62419	5.68707	NM_010703
1436540_at	---	Transcribed locus	-2.22594	-2.30184	-1.0341	0.000516965	7.24532	6.0909	6.04253	---
1459859_x_at	Chrac1	chromatin accessibility complex 1	-2.22578	-1.69598	1.31239	0.000125343	8.98222	7.82791	8.22011	NM_053068
1423582_at	Dmrt1	doublesex and mab-3 related transcription factor 1	-2.22393	-2.27947	-1.02497	0.000456517	9.33198	8.17886	8.14328	NM_015826
1455345_at	Phf15	PHD finger protein 15	-2.21773	-2.53776	-1.14431	7.83595e-05	8.4116	7.26251	7.06804	NM_199299
1424448_at	Trim6	tripartite motif protein 6	-2.21647	-2.10218	1.05437	2.7976e-05	10.4395	9.29124	9.36762	XM_133616
1454831_at	3230402J05Rik	RIKEN cDNA 3230402J05 gene	-2.20943	-2.20048	1.00407	0.000140335	9.50886	8.36519	8.37104	---
1428288_at	2310051E17Rik	RIKEN cDNA 2310051E17 gene	-2.20894	-1.93746	1.14012	7.60319e-07	12.092	10.9487	11.1379	---
1454805_at	Wtap	Wilms' tumour 1-associating protein	-2.20748	-2.4697	-1.11879	2.30469e-06	10.5021	9.35971	9.19777	NM_175394
1456143_at	Prkcbp1	protein kinase C binding protein 1	-2.20683	-2.65241	-1.20191	1.55752e-05	9.97502	8.83305	8.56771	NM_027230 /// NM_172270
1423276_at	Ildr1	immunoglobulin-like domain containing receptor 1	-2.20251	-2.5343	-1.15064	0.000238835	7.05947	5.92032	5.71788	NM_134109
1458038_at	1700034P14Rik	RIKEN cDNA 1700034P14 gene	-2.20222	-1.9402	1.13505	0.000482654	5.40354	4.26458	4.44734	NM_028487
1441340_at	BC027174	CDNA sequence BC027174	-2.20218	-1.65205	1.333	0.000639291	7.11805	5.97912	6.39379	NM_172260
1454851_at	Mrps25	Mitochondrial ribosomal protein S25	-2.20114	-2.77094	-1.25887	0.000348039	10.0924	8.95418	8.62206	NM_025578
1456520_at	9530033F24Rik	RIKEN cDNA 9530033F24 gene	-2.20076	-3.05178	-1.38669	0.000289182	8.56742	7.42942	6.95777	NM_201609
1424458_at	Jmjd2c	jumonji domain containing 2C	-2.20023	-2.93982	-1.33614	8.14065e-08	9.23533	8.09768	7.6796	NM_144787
1418949_at	Gdf15	growth differentiation factor 15	-2.19882	-2.44457	-1.11176	2.94098e-06	8.87632	7.73959	7.58674	NM_011819
1453028_at	4631424J17Rik	RIKEN cDNA 4631424J17 gene	-2.19872	-2.19318	1.00253	0.00014896	8.85542	7.71876	7.7224	XM_282969
1425416_s_at	5430413I02Rik	RIKEN cDNA 5430413I02 gene	-2.19826	-2.52871	-1.15032	0.000343351	10.4704	9.334	9.13196	NM_019976
1455678_at	Sema4b	"sema domain, immunoglobulin domain (Ig), transmembrane domain (TM) and short cytoplasmic domain, (semaphorin) 4B"	-2.19527	-2.26111	-1.02999	0.000136298	9.20812	8.07373	8.03109	NM_013659
1449005_at	Slc16a3	"solute carrier family 16 (monocarboxylic acid transporters), member 3"	-2.18988	-2.90688	-1.32741	0.000174635	10.9619	9.83109	9.42247	NM_030696
1451164_a_at	Mrps18b	mitochondrial ribosomal protein S18B	-2.18759	-2.11293	1.03534	0.00026419	10.837	9.7077	9.75779	NM_025878
1454973_at	Atf7ip	activating transcription factor 7 interacting protein	-2.18746	-1.97174	1.10941	0.000537281	9.1793	8.05005	8.19984	NM_019426
1441272_at	Matr3	Matrin 3	-2.18719	-2.17512	1.00555	0.000895421	9.34055	8.21147	8.21946	NM_010771
1417224_a_at	Cd2bp2	CD2 antigen (cytoplasmic tail) binding protein 2	-2.18032	-1.93541	1.12654	0.000250536	7.70841	6.58387	6.75577	NM_027353
1452664_a_at	Tm7sf3	transmembrane 7 superfamily member 3	-2.17937	-3.0029	-1.37788	0.000292469	10.2765	9.15257	8.69012	XM_132970
1426980_s_at	E130012A19Rik	RIKEN cDNA E130012A19 gene	-2.17574	-2.81833	-1.29534	2.85625e-05	11.1297	10.0082	9.63486	NM_175332
1449064_at	Tdh	L-threonine dehydrogenase	-2.1691	-9.19982	-4.24131	1.12595e-05	12.3448	11.2277	9.14316	NM_021480
1422249_s_at	Zfa /// Zfx	"zinc finger protein, autosomal /// zinc finger protein X-linked"	-2.1668	-1.99282	1.0873	0.000502465	5.72331	4.60774	4.7285	NM_009540 /// NM_011768
1426741_a_at	2810421I24Rik	RIKEN cDNA 2810421I24 gene	-2.16366	-2.32138	-1.0729	1.12443e-06	9.11554	8.00207	7.90056	NM_172422
1438120_x_at	---	---	-2.16118	-3.1614	-1.46281	2.36352e-05	7.93439	6.82258	6.27383	---
1437626_at	Zfp36l2	"zinc finger protein 36, C3H type-like 2"	-2.15973	-2.50817	-1.16134	2.66006e-05	9.77411	8.66326	8.44748	NM_001001806 /// NM_007565
1432000_a_at	Dedd	death effector domain-containing	-2.15842	-2.61745	-1.21267	0.00022162	8.25193	7.14196	6.86377	NM_011615
1434296_at	---	Similar to hypothetical protein FLJ38281	-2.15751	-1.75553	1.22898	0.00028009	9.48703	8.37767	8.67513	XM_134273
1450665_at	Gabpa	"GA repeat binding protein, alpha"	-2.1563	-1.68646	1.2786	0.000333421	9.41407	8.30551	8.66007	NM_008065
1444763_at	---	---	-2.15264	-2.0457	1.05228	0.000428432	5.98738	4.88127	4.95478	---
1439014_at	A430031N04	hypothetical protein A430031N04	-2.15192	-2.14119	1.00501	3.53773e-06	7.54761	6.44198	6.44919	NM_177718
1425650_at	Tle4	"transducin-like enhancer of split 4, homolog of Drosophila E(spl)"	-2.14943	-2.9584	-1.37637	2.26098e-07	9.03393	7.92997	7.46911	NM_011600
1431390_a_at	Grinl1a	"glutamate receptor, ionotropic, N-methyl D-aspartate-like 1A"	-2.14776	-2.11217	1.01685	0.000298443	11.2069	10.1041	10.1282	NM_178602
1438504_x_at	---	---	-2.14537	-2.91528	-1.35887	0.00011351	9.96465	8.86342	8.42102	---
1418241_at	Usf2	upstream transcription factor 2	-2.14459	-3.24446	-1.51286	0.000977254	9.7452	8.64449	8.04722	NM_011680
1434394_at	MGI:2684414	Bcl3 binding protein	-2.14308	-1.97716	1.08392	1.893e-05	9.23084	8.13115	8.24741	XM_132065 /// XM_290115 /// XM_359333
1415936_at	Bcar3	breast cancer anti-estrogen resistance 3	-2.14302	-3.09207	-1.44285	0.000554533	9.58278	8.48313	7.95421	NM_013867
1452214_at	9130011J04Rik	RIKEN cDNA 9130011J04 gene	-2.14259	-1.49967	1.42871	1.12298e-05	11.4767	10.3773	10.892	---
1433914_at	---	Similar to BC055815 protein	-2.14243	-1.83096	1.17011	0.000133269	7.32823	6.22898	6.45563	XM_355172
1429653_at	Gse1	genetic suppressor element 1	-2.13592	-2.69616	-1.2623	0.000227009	8.34589	7.25103	6.91498	NM_198671
1456179_at	---	Similar to RIKEN cDNA 6330416L07 gene	-2.13437	-2.28347	-1.06986	0.000182041	9.51432	8.42051	8.3231	XM_485492
1422887_a_at	Ctbp2	C-terminal binding protein 2	-2.13433	-4.02415	-1.88544	1.6171e-05	11.7143	10.6205	9.70564	NM_009980
1418394_a_at	Cd97	CD97 antigen	-2.13381	-2.95321	-1.38401	3.42746e-06	10.1694	9.076	8.60715	NM_011925
1416899_at	Utf1	undifferentiated embryonic cell transcription factor 1	-2.13282	-3.10962	-1.45798	0.000245906	12.0354	10.9426	10.3987	NM_009482
1427258_at	Trim24	tripartite motif protein 24	-2.13211	-2.83807	-1.33111	2.45155e-05	10.7821	9.68986	9.27723	NM_145076
1415911_at	Impact	imprinted and ancient	-2.13084	-2.53809	-1.19112	0.000217612	10.88	9.78859	9.53627	NM_008378
1429527_a_at	Plscr1	phospholipid scramblase 1	-2.13024	-2.10216	1.01336	0.000257461	8.51349	7.42248	7.44162	NM_011636
1439906_at	---	"Adult male spinal cord cDNA, RIKEN full-length enriched library, clone:A330007G10 product:unknown EST, full insert sequence"	-2.12918	-2.32353	-1.09128	0.000289995	8.25019	7.15989	7.03387	---
1448604_at	Umpk	uridine monophosphate kinase	-2.12803	-3.01035	-1.41462	0.000414852	10.2492	9.15963	8.65922	NM_030724
1416697_at	Dpp4	dipeptidylpeptidase 4	-2.1213	-4.10497	-1.93513	0.000116762	8.23661	7.15167	6.19924	NM_010074
1447781_s_at	Rg9mtd2	RNA (guanine-9-) methyltransferase domain containing 2	-2.11892	-1.82242	1.16269	0.000278	8.02628	6.94295	7.16043	NM_175389
1425565_at	Rest	RE1-silencing transcription factor	-2.11862	-2.4109	-1.13795	1.90602e-05	11.7673	10.6841	10.4977	NM_011263
1456390_at	Ppp2ca	"protein phosphatase 2a, catalytic subunit, alpha isoform"	-2.11521	-1.63365	1.29477	5.0335e-05	9.6443	8.5635	8.93619	NM_019411
1434568_at	2410016F19Rik	RIKEN cDNA 2410016F19 gene	-2.11475	-2.43847	-1.15308	0.000722582	8.91449	7.834	7.62851	NM_026113
1454602_s_at	Cnot2	"CCR4-NOT transcription complex, subunit 2"	-2.1131	-2.06462	1.02348	4.80202e-05	10.062	8.98262	9.01611	NM_028082
1451564_at	Parp14	"poly (ADP-ribose) polymerase family, member 14"	-2.11298	-2.40523	-1.13831	0.000301875	7.64263	6.56336	6.37646	XM_488522 /// XM_489549 /// XM_489667
1433751_at	Slc39a10	"solute carrier family 39 (zinc transporter), member 10"	-2.10684	-1.78715	1.17889	0.00033793	9.75238	8.6773	8.91472	NM_172653
1438857_x_at	---	---	-2.10679	-2.61404	-1.24077	0.000106453	7.75774	6.68269	6.37146	---
1435225_s_at	Brpf3	"bromodomain and PHD finger containing, 3"	-2.1048	-2.91263	-1.38381	0.000539954	7.91317	6.83948	6.37084	XM_196171
1419575_s_at	Zfp292	zinc finger protein 292	-2.10246	-1.99256	1.05515	0.000774012	9.38066	8.30859	8.38604	XM_355564
1418479_at	Vps54	vacuolar protein sorting 54 (yeast)	-2.10231	-2.64236	-1.25688	0.000170017	10.0755	9.00351	8.67366	NM_139061
1425098_at	Zfp106	zinc finger protein 106	-2.1016	-3.21235	-1.52852	0.000724163	7.30744	6.23594	5.62381	NM_011743
1452364_at	Suz12	suppressor of zeste 12 homolog (Drosophila)	-2.10033	-1.8745	1.12048	0.00157606	10.7667	9.69606	9.86017	NM_199196
1449119_at	Arih2	ariadne homolog 2 (Drosophila)	-2.09841	-1.99197	1.05343	0.000196149	9.19746	8.12816	8.20326	NM_011790
1416179_a_at	Rdx	radixin	-2.09783	-2.25198	-1.07348	4.40795e-05	10.6635	9.59461	9.49232	NM_009041
1448670_at	Ube2e3	"ubiquitin-conjugating enzyme E2E 3, UBC4/5 homolog (yeast)"	-2.09183	-1.66857	1.25367	0.000182185	10.2129	9.14809	9.47425	NM_009454
1434029_at	---	---	-2.09144	-2.15371	-1.02977	4.7526e-07	10.0924	9.02788	8.98555	---
1436980_x_at	---	---	-2.08994	-1.87796	1.11288	3.32004e-05	10.1893	9.12579	9.28009	---
1452373_at	1700081L11Rik	RIKEN cDNA 1700081L11 gene	-2.0875	-2.08096	1.00314	2.84132e-07	9.92574	8.86397	8.8685	XM_109700 /// XM_489741
1424589_s_at	2810441O16Rik	RIKEN cDNA 2810441O16 gene	-2.08565	1.20734	2.51809	0.000554498	6.71478	5.65429	6.98662	NM_026043
1430798_x_at	Mrpl15	mitochondrial ribosomal protein L15	-2.08424	-2.69289	-1.29203	2.33698e-05	8.66725	7.60773	7.23809	NM_025300
1459973_x_at	---	---	-2.08319	-3.0891	-1.48287	0.00063146	5.63992	4.58113	4.01273	---
1428025_s_at	Pitpnc1	"phosphatidylinositol transfer protein, cytoplasmic 1"	-2.08224	-3.8283	-1.83855	0.000171229	8.17394	7.11581	6.23724	NM_145823
1416397_at	Mesdc1	mesoderm development candidate 1	-2.08201	-2.28868	-1.09926	0.000192595	7.73164	6.67366	6.53712	NM_030705
1437929_at	Dact2	"dapper homolog 2, antagonist of beta-catenin (xenopus)"	-2.08106	-2.24434	-1.07846	7.44205e-06	9.25777	8.20045	8.09148	NM_172826
1442917_at	LOC432607	LOC432607	-2.07997	-2.15682	-1.03695	4.89393e-05	7.52073	6.46416	6.41182	XM_488614
1448181_at	Klf15	Kruppel-like factor 15	-2.07721	-2.46696	-1.18763	2.28036e-05	9.46313	8.40848	8.1604	NM_023184
1453821_at	5830445C04Rik	RIKEN cDNA 5830445C04 gene	-2.07629	-1.58095	1.31332	5.80774e-05	7.28029	6.22628	6.61949	NM_026366
1424301_at	Zfp219	zinc finger protein 219	-2.07356	-2.59286	-1.25044	0.00039984	9.54651	8.4944	8.17196	NM_027248
1432057_a_at	Prdm5	PR domain containing 5	-2.07269	-3.46815	-1.67326	5.95322e-06	9.42641	8.3749	7.63224	NM_027547
1457046_s_at	C77370	expressed sequence C77370	-2.07028	-2.45464	-1.18566	2.65056e-05	6.19779	5.14797	4.90228	XM_205178
1423512_at	AW209491	expressed sequence AW209491	-2.06901	-3.00136	-1.45062	2.78736e-05	8.96598	7.91704	7.38037	NM_134067
1431464_a_at	Pmm2	phosphomannomutase 2	-2.06841	-1.96772	1.05117	2.90965e-05	5.73607	4.68755	4.75955	NM_016881
1449167_at	Epb4.1l4a	erythrocyte protein band 4.1-like 4a	-2.0683	-3.32124	-1.60578	7.12881e-07	10.8484	9.79996	9.11668	NM_013512
1429619_a_at	8430406I07Rik	RIKEN cDNA 8430406I07 gene	-2.06765	-1.97878	1.04491	7.82492e-05	8.09746	7.04947	7.11285	NM_028984
1450842_a_at	Cenpa	centromere autoantigen A	-2.06464	-2.05478	1.0048	0.000507068	10.67	9.62411	9.63101	NM_007681
1435168_at	5430400N05Rik	RIKEN cDNA 5430400N05 gene	-2.06459	-2.53116	-1.22598	0.000326138	10.0158	8.96992	8.67598	NM_175433
1423862_at	Plekhf2	"pleckstrin homology domain containing, family F (with FYVE domain) member 2"	-2.06414	-1.69646	1.21674	0.000723455	9.57312	8.52758	8.8106	NM_175175
1416313_at	AI839562	expressed sequence AI839562	-2.06261	-3.16461	-1.53427	0.000405548	8.87407	7.82959	7.21204	NM_019914
1416555_at	Ei24	etoposide induced 2.4 mRNA	-2.06251	-2.14333	-1.03918	7.39985e-05	11.2973	10.2529	10.1974	NM_007915
1416881_at	Mcl1	myeloid cell leukemia sequence 1	-2.06227	-1.59661	1.29166	8.02665e-05	11.9071	10.8629	11.2321	NM_008562
1418823_at	Arf6	ADP-ribosylation factor 6	-2.06177	-1.90377	1.08299	9.35235e-05	10.2485	9.20458	9.31961	NM_007481
1459807_x_at	4933406E20Rik	RIKEN cDNA 4933406E20 gene	-2.06139	-2.77831	-1.34779	0.000473184	7.81271	6.76909	6.3385	NM_028944
1434746_at	Mga	MAX gene associated	-2.06089	-1.53151	1.34566	0.000189794	9.57705	8.53378	8.96209	NM_013720
1452024_a_at	Ldb1	LIM domain binding 1	-2.05903	-3.02602	-1.46963	0.00011224	10.4615	9.41957	8.86411	NM_010697
1448363_at	Yap1	yes-associated protein 1	-2.05763	-2.47975	-1.20515	5.25292e-07	10.6918	9.65082	9.38161	NM_009534
1422607_at	Etv1	ets variant gene 1	-2.05484	-2.29278	-1.1158	0.000124057	9.10381	8.06478	7.90671	NM_007960
1436040_at	2310005L22Rik	RIKEN cDNA 2310005L22 gene	-2.05436	-2.31997	-1.12929	4.7225e-05	9.92998	8.89128	8.71587	---
1425020_at	Ubxd4	UBX domain containing 4	-2.05394	-1.86925	1.0988	0.000195602	10.5701	9.53171	9.66764	NM_145441
1436173_at	---	Similar to Rho-GTPase-activating protein 7 (Rho-type GTPase-activating protein 7) (Deleted in liver cancer 1 protein homolog) (Dlc-1) (StAR-related lipid transfer protein 12) (StARD12) (START domain-containing protein 12)	-2.05304	-2.81143	-1.3694	0.000376393	9.8616	8.82384	8.37029	---
1451575_a_at	Nudt3	nudix (nucleotide diphosphate linked moiety X)-type motif 3	-2.05249	-2.53214	-1.23369	9.23427e-05	10.3526	9.31521	9.01222	NM_019837
1448123_s_at	---	---	-2.05062	-6.01299	-2.93228	4.00754e-05	9.27084	8.23478	6.68276	---
1423703_at	Ppan	peter pan homolog (Drosophila)	-2.04513	-1.93717	1.05573	0.000148862	10.444	9.41183	9.49008	NM_145610
1448195_at	Taf5l	"TAF5-like RNA polymerase II, p300/CBP-associated factor (PCAF)-associated factor"	-2.04485	-2.1151	-1.03436	0.000109204	9.78461	8.75262	8.70388	NM_133966
1429108_at	Rnf184	ring finger protein 184	-2.04476	-1.75097	1.16778	0.000558285	7.78949	6.75756	6.98134	XM_150227
1451347_at	AI225782	expressed sequence AI225782	-2.04468	-1.99814	1.02329	0.000128936	9.11776	8.08588	8.1191	NM_153580
1418334_at	AA545217	expressed sequence AA545217	-2.04446	-2.25543	-1.10319	7.9656e-05	11.2991	10.2674	10.1257	NM_013726
1434917_at	Cobl	cordon-bleu	-2.04193	-3.40229	-1.66621	7.53971e-06	9.93338	8.90345	8.16688	NM_172496
1434901_at	---	"Gene model 1103, (NCBI)"	-2.03928	-2.04542	-1.00301	0.000146435	7.81118	6.78312	6.77878	XM_356048
1434691_at	Sfrs2ip	"splicing factor, arginine/serine-rich 2, interacting protein"	-2.03613	-1.99776	1.01921	0.000968781	8.84713	7.8213	7.84875	XM_128178
1439506_at	Gm98	"gene model 98, (NCBI)"	-2.03569	-2.53424	-1.2449	2.60972e-06	9.93606	8.91054	8.59451	XM_129233
1423389_at	Smad7	MAD homolog 7 (Drosophila)	-2.03457	-2.84161	-1.39666	0.000306192	10.3952	9.37043	8.88845	NM_008543
1418039_at	Rabl3	"RAB, member of RAS oncogene family-like 3"	-2.03394	-1.4301	1.42224	3.87539e-05	8.3021	7.27782	7.78598	NM_026297
1455562_at	Sox12	SRY-box containing gene 12	-2.03316	-2.25582	-1.10952	0.000949064	9.83569	8.81197	8.66204	NM_011438
1436742_a_at	LOC381411	similar to 1-aminocyclopropane-1-carboxylate synthase	-2.03247	-2.86547	-1.40985	0.00024257	8.14698	7.12375	6.62821	XM_355373
1439065_x_at	---	Similar to RIKEN cDNA 6330416L07 gene	-2.03064	-2.68904	-1.32423	0.000193853	11.9019	10.8799	10.4748	XM_485492
1449042_at	Ctcf	CCCTC-binding factor	-2.03013	-1.80379	1.12548	0.000913484	10.5189	9.49729	9.66783	NM_007794 /// NM_181322
1448013_at	Usp24	ubiquitin specific protease 24	-2.02902	-3.37235	-1.66206	1.06906e-05	8.06427	7.04349	6.31052	XM_131566
1454663_at	Eif5	eukaryotic translation initiation factor 5	-2.02664	-2.0114	1.00757	9.49028e-05	10.4758	9.4567	9.46759	NM_173363
1433596_at	Dnajc6	"DnaJ (Hsp40) homolog, subfamily C, member 6"	-2.02399	-2.78972	-1.37833	4.25891e-05	9.86741	8.85021	8.38729	NM_198412
1455936_a_at	Rbpms	RNA binding protein gene with multiple splicing	-2.02325	-4.98846	-2.46557	1.79489e-07	10.7734	9.75673	8.45481	NM_019733
1418133_at	Bcl3	B-cell leukemia/lymphoma 3	-2.02158	-2.13162	-1.05443	0.000521035	9.84792	8.83244	8.75597	NM_033601
1422627_a_at	Mkks	McKusick-Kaufman syndrome protein	-2.0211	-1.67318	1.20793	0.000116496	8.57285	7.55771	7.83025	NM_021527
1429654_at	Dppa2	developmental pluripotency associated 2	-2.01924	-3.73038	-1.84742	2.8695e-05	11.8681	10.8543	9.9688	NM_028615
1455343_at	Plekha7	"pleckstrin homology domain containing, family A member 7"	-2.01503	-1.91664	1.05134	3.40689e-05	6.63101	5.62021	5.69243	NM_172743
1420034_at	---	---	-2.01264	-1.79389	1.12195	0.000267489	7.37452	6.36542	6.53143	---
1428537_at	Csnk1a1	"casein kinase 1, alpha 1"	-2.00985	-1.3905	1.44541	0.000434147	11.2455	10.2384	10.7699	NM_146087
1426535_at	9630046K23Rik	RIKEN cDNA 9630046K23 gene	-2.00897	-3.18609	-1.58593	2.98676e-06	9.78548	8.77902	8.11369	NM_172380
1417836_at	Gpx7	glutathione peroxidase 7	-2.00626	-2.94254	-1.46668	2.24546e-06	8.30878	7.30427	6.75172	NM_024198
1424383_at	BC003277	cDNA sequence BC003277	-2.00343	-2.28764	-1.14187	8.81504e-08	9.35975	8.35728	8.16589	NM_145402
1428069_at	Cdca7	cell division cycle associated 7	-2.00021	-2.12428	-1.06203	0.000322516	10.8148	9.81468	9.72785	NM_025866
1415871_at	---	---	-1.99938	-4.23239	-2.11685	8.26518e-05	7.75039	6.75083	5.66892	---
1425797_a_at	Syk	spleen tyrosine kinase	-1.99928	-2.66237	-1.33167	0.0003918	7.62666	6.62718	6.21395	NM_011518
1425025_at	BC022145	cDNA sequence BC022145	-1.99916	-2.30761	-1.15429	4.39212e-05	8.66429	7.6649	7.45789	NM_144830
1416004_at	Ywhah	"tyrosine 3-monooxygenase/tryptophan 5-monooxygenase activation protein, eta polypeptide"	-1.9981	-2.0745	-1.03823	1.41723e-05	11.0987	10.1001	10.046	NM_011738
1426810_at	Jmjd1a	jumonji domain containing 1A	-1.99714	-2.26704	-1.13514	0.000227994	11.7911	10.7932	10.6103	XM_194279
1429953_at	2210011C24Rik	RIKEN cDNA 2210011C24 gene	-1.99613	-2.73151	-1.3684	0.000118998	7.87027	6.87307	6.42057	XM_356097
1438679_at	---	---	-1.98774	-2.05227	-1.03246	0.00022518	7.68126	6.69013	6.64404	---
1417404_at	Elovl6	"ELOVL family member 6, elongation of long chain fatty acids (yeast)"	-1.9869	-3.15458	-1.58769	4.22739e-06	11.018	10.0275	9.36056	NM_130450
1426652_at	Mcm3	minichromosome maintenance deficient 3 (S. cerevisiae)	-1.98668	-2.1723	-1.09343	0.000107433	11.043	10.0527	9.9238	NM_008563
1434559_at	Stx3	Syntaxin 3	-1.98596	-3.30278	-1.66306	4.98476e-06	9.42568	8.43584	7.702	NM_011502
1425248_a_at	Tyro3	TYRO3 protein tyrosine kinase 3	-1.98301	-3.315	-1.67171	0.000177832	8.9181	7.93041	7.18909	NM_019392
1450061_at	Enc1	ectodermal-neural cortex 1	-1.98255	-2.22163	-1.1206	0.000189516	9.86425	8.87689	8.71263	NM_007930
1434421_at	B930052A04Rik	RIKEN cDNA B930052A04 gene	-1.98206	-2.19827	-1.10908	0.000442537	7.5987	6.61169	6.46233	NM_177193
1434528_at	Aard	alanine and arginine rich domain containing protein	-1.98042	-5.52682	-2.79073	2.57224e-05	11.0836	10.0978	8.61713	NM_175503
1416915_at	Msh6	mutS homolog 6 (E. coli)	-1.9742	-2.18269	-1.10561	0.000149166	12.4812	11.4999	11.3551	NM_010830
1417501_at	Fbxo6b	F-box only protein 6b	-1.97399	-2.99373	-1.51659	0.000168965	9.61716	8.63605	8.03522	NM_015797
1456256_at	---	---	-1.97368	-2.38915	-1.2105	0.000314648	9.36888	8.38799	8.11238	---
1417619_at	Gadd45gip1	"growth arrest and DNA-damage-inducible, gamma interacting protein 1"	-1.97292	-2.19756	-1.11386	0.000192486	8.84126	7.86093	7.70536	NM_183358
1433741_at	Cd38	CD38 antigen	-1.96826	-3.07836	-1.564	3.49657e-05	8.30932	7.3324	6.68716	NM_007646
1425479_at	Smyd5	SET and MYND domain containing 5	-1.96594	-3.00684	-1.52947	2.46944e-05	9.25769	8.28247	7.66944	NM_144918
1420973_at	Arid5b	AT rich interactive domain 5B (Mrf1 like)	-1.96339	-2.13101	-1.08537	3.81877e-05	9.38137	8.40802	8.28983	NM_023598
1435509_x_at	Cdk2ap1	CDK2 (cyclin-dependent kinase 2)-associated protein 1	-1.96311	-4.28578	-2.18316	2.61606e-06	11.9217	10.9485	9.82213	NM_013812
1426456_a_at	Miz1	Msx-interacting-zinc finger	-1.96156	-2.04311	-1.04157	1.95897e-05	11.033	10.061	10.0022	NM_008602
1424198_at	Dlg5	"discs, large homolog 5 (Drosophila)"	-1.9601	-3.24202	-1.654	2.23594e-05	9.0107	8.03977	7.31381	XM_127605
1460279_a_at	Gtf2i	general transcription factor II I	-1.95828	-4.16877	-2.12879	0.000173453	9.67429	8.7047	7.61466	NM_010365
1425745_a_at	Tacc2	"transforming, acidic coiled-coil containing protein 2"	-1.95618	-2.88411	-1.47436	8.43394e-07	10.4689	9.50087	8.94078	NM_001004468 /// NM_021314 /// NM_206856
1426953_at	Hmgb2l1	high mobility group box 2-like 1	-1.95593	-2.45232	-1.25379	1.75778e-05	10.2762	9.30837	8.98207	NM_178017
1454891_at	Cds2	CDP-diacylglycerol synthase (phosphatidate cytidylyltransferase) 2	-1.95428	-2.55747	-1.30865	5.09626e-05	9.58966	8.62302	8.23494	NM_138651
1448445_at	Acp6	"acid phosphatase 6, lysophosphatidic"	-1.95212	-2.19317	-1.12348	2.88344e-05	10.8478	9.8828	9.71482	NM_019800
1428529_at	2810026P18Rik	RIKEN cDNA 2810026P18 gene	-1.95069	-2.6181	-1.34214	0.000494394	10.7188	9.75486	9.33032	---
1451179_a_at	Qk	quaking	-1.94393	-2.58316	-1.32883	8.20415e-05	11.6578	10.6988	10.2887	NM_021881
1422769_at	Syncrip	"synaptotagmin binding, cytoplasmic RNA interacting protein"	-1.94105	-2.6724	-1.37678	0.000954088	10.0823	9.1255	8.66421	NM_019666 /// NM_019796
1452888_at	1110034G24Rik	RIKEN cDNA 1110034G24 gene	-1.93766	-2.08034	-1.07364	3.8627e-05	7.68989	6.73558	6.63307	XM_130388
1450984_at	Tjp2	tight junction protein 2	-1.93519	-3.00142	-1.55097	1.04133e-08	10.4335	9.48106	8.84789	NM_011597
1437534_at	---	---	-1.93477	-2.12255	-1.09706	0.000738414	5.42054	4.46838	4.33474	---
1450998_at	Zfp110	zinc finger protein 110	-1.93119	-2.11931	-1.09741	0.000101262	8.70124	7.75176	7.61765	NM_022981
1437588_at	Pou4f2	"POU domain, class 4, transcription factor 2"	-1.92901	-2.17721	-1.12867	0.000462304	8.06917	7.12131	6.9467	NM_138944
1428829_at	6820401H01Rik	RIKEN cDNA 6820401H01 gene	-1.92407	-2.32167	-1.20665	0.000354953	8.53842	7.59427	7.32326	---
1436796_at	1110061A14Rik	RIKEN cDNA 1110061A14 gene	-1.92088	-2.30775	-1.2014	7.83266e-05	9.82982	8.88805	8.62333	---
1454904_at	---	---	-1.92045	-2.18167	-1.13602	6.75293e-05	13.7614	12.8199	12.6359	---
1439825_at	BC023741	Deltex 3-like (Drosophila)	-1.91861	-2.11728	-1.10355	0.000402598	8.1189	7.17884	7.03669	XM_148582 /// XM_489547
1436414_at	AW822216	expressed sequence AW822216	-1.91859	-2.24856	-1.17199	0.000156014	8.43367	7.49363	7.26467	NM_178884
1451981_at	Gtrgeo22	gene trap ROSA b-geo 22	-1.91804	-2.26222	-1.17944	9.47744e-05	8.79199	7.85235	7.61425	NM_148934
1455699_at	---	Transcribed locus	-1.91677	-2.36777	-1.2353	5.01687e-06	8.93422	7.99554	7.69069	---
1437650_at	C730026J16	hypothetical protein C730026J16	-1.91577	-2.26159	-1.18051	6.89841e-05	7.73275	6.79483	6.55542	---
1419418_a_at	Morc	microrchidia	-1.91546	-3.41611	-1.78345	0.000149181	10.9765	10.0388	9.20416	NM_010816
1427427_at	Ryr3	ryanodine receptor 3	-1.91315	-2.20701	-1.1536	5.45012e-05	6.91884	5.98289	5.77675	NM_177652
1455017_a_at	Zfp261	zinc finger protein 261	-1.91299	-2.6878	-1.40502	0.000329293	8.6175	7.68167	7.19107	NM_019831
1429154_at	Slc35f2	"Solute carrier family 35, member F2"	-1.91189	-2.48822	-1.30144	0.000406837	9.3	8.365	7.98489	NM_028060
1428604_at	2610305D13Rik	RIKEN cDNA 2610305D13 gene	-1.90695	-2.56587	-1.34554	0.000382749	10.764	9.83278	9.4046	NM_145078
1423240_at	---	---	-1.90667	-2.33956	-1.22704	7.39308e-06	8.62581	7.69476	7.39958	---
1428821_at	---	---	-1.9033	-2.71084	-1.42428	9.6925e-05	9.39568	8.46718	7.95695	---
1416316_at	---	---	-1.90061	-2.8754	-1.51288	0.000107867	9.63758	8.71112	8.11382	---
1427544_a_at	Papola	poly (A) polymerase alpha	-1.9	-2.22212	-1.16953	0.000827328	7.4604	6.5344	6.30846	NM_011112
1426755_at	Ckap4	cytoskeleton-associated protein 4	-1.89822	-3.18046	-1.67549	1.34511e-05	9.87561	8.95096	8.20637	XM_125808
1427267_at	Zfp469	zinc finger protein 469	-1.89493	-2.27101	-1.19846	0.000139328	7.56838	6.64623	6.38505	NM_178242
1450866_a_at	Mrpl17	mitochondrial ribosomal protein L17	-1.89476	-2.21787	-1.17053	6.6147e-05	10.6053	9.68326	9.4561	NM_025301
1448960_at	Cxxc5	CXXC finger 5	-1.88511	-2.43803	-1.29331	0.000182528	9.41824	8.50359	8.13252	NM_133687
1435740_at	Rai17	retinoic acid induced 17	-1.88498	-2.22144	-1.1785	0.00017313	9.83367	8.91912	8.68217	NM_183208
1422737_at	Ncoa3	nuclear receptor coactivator 3	-1.88438	-2.20336	-1.16928	0.000154643	9.74115	8.82706	8.60144	NM_008679
1420968_at	Btbd14b	BTB (POZ) domain containing 14B	-1.88388	-2.30595	-1.22404	0.000398824	9.6061	8.69239	8.40074	NM_025788
1451338_at	Nisch	Nischarin	-1.88303	-2.23537	-1.18712	5.3473e-05	6.28269	5.36963	5.12217	NM_022656
1419451_at	Fzr1	fizzy/cell division cycle 20 related 1 (Drosophila)	-1.88087	-2.00053	-1.06362	3.18019e-05	9.89273	8.98132	8.89235	NM_019757
1435753_a_at	8430423A01Rik	RIKEN cDNA 8430423A01 gene	-1.87333	-2.64864	-1.41387	0.00039841	9.80564	8.90003	8.40039	NM_175294
1460602_at	---	Similar to Rho-GTPase-activating protein 7 (Rho-type GTPase-activating protein 7) (Deleted in liver cancer 1 protein homolog) (Dlc-1) (StAR-related lipid transfer protein 12) (StARD12) (START domain-containing protein 12)	-1.86912	-2.65501	-1.42047	0.000899166	10.6516	9.74929	9.24293	---
1451158_at	---	---	-1.86818	-2.81416	-1.50637	0.000111439	10.5977	9.69609	9.10502	---
1435457_at	Pdzk4	PDZ domain containing 4	-1.86077	-3.26093	-1.75246	6.96902e-05	8.47504	7.57914	6.76975	XM_359337 /// XM_489848
1450180_a_at	Rara	"retinoic acid receptor, alpha"	-1.86062	-2.32228	-1.24812	4.16117e-05	8.76739	7.87162	7.55185	NM_009024
1454704_at	Scarb2	"scavenger receptor class B, member 2"	-1.86052	-3.02768	-1.62734	7.85541e-05	10.4876	9.59186	8.88935	NM_007644
1418736_at	B3galt3	"UDP-Gal:betaGlcNAc beta 1,3-galactosyltransferase, polypeptide 3"	-1.85966	-2.57078	-1.3824	0.000742357	7.77808	6.88304	6.41587	NM_020026
1422458_at	Tcl1	T-cell lymphoma breakpoint 1	-1.85633	-3.13613	-1.68943	0.000108807	10.6997	9.80726	9.05073	NM_009337
1455375_at	---	Transcribed locus	-1.85455	-2.84361	-1.53332	0.000202587	8.80066	7.90959	7.29294	---
1426880_at	BC026657	CDNA sequence BC026657	-1.85405	-3.4812	-1.87762	0.000274564	9.76563	8.87496	7.96605	---
1440929_at	Ggnbp2	Gametogenetin binding protein 2	-1.84935	-2.09912	-1.13506	0.000384758	5.52764	4.64062	4.45786	NM_153144
1423899_at	1110036I07Rik	RIKEN cDNA 1110036I07 gene	-1.84858	-2.55956	-1.38461	1.91266e-05	9.73204	8.84563	8.37615	---
1456752_at	---	"13 days embryo heart cDNA, RIKEN full-length enriched library, clone:D330038P10 product:unknown EST, full insert sequence"	-1.84348	-2.06661	-1.12104	8.23951e-05	9.35065	8.46822	8.30339	---
1419368_a_at	Rnf138	ring finger protein 138	-1.84022	-2.67763	-1.45506	0.000606613	8.91568	8.03581	7.49473	NM_019706 /// NM_207623
1433598_at	9430010O03Rik	RIKEN cDNA 9430010O03 gene	-1.83987	-2.55416	-1.38823	0.000531386	9.76872	8.88912	8.41587	NM_176849
1455294_at	1110029L17Rik	RIKEN cDNA 1110029L17 gene	-1.83936	-2.82201	-1.53424	1.34574e-06	8.8655	7.9863	7.36878	---
1438872_at	BC050188	cDNA sequence BC050188	-1.83671	-2.78203	-1.51468	1.7798e-05	9.36939	8.49227	7.89325	NM_177742
1417656_at	Mybl2	myeloblastosis oncogene-like 2	-1.82535	-3.71811	-2.03693	3.90614e-06	11.7583	10.8901	9.86371	NM_008652
1417252_at	Nt5c	"5',3'-nucleotidase, cytosolic"	-1.82295	-2.78022	-1.52512	0.000566869	8.4756	7.60933	7.00041	NM_015807
1436492_x_at	6430514M23Rik	RIKEN cDNA 6430514M23 gene	-1.82116	-2.11054	-1.1589	3.44781e-05	6.44063	5.57577	5.36302	---
1424956_at	D030015G18Rik	RIKEN cDNA D030015G18 gene	-1.82087	-2.08395	-1.14448	0.000897186	9.31377	8.44914	8.25445	NM_146155
1427202_at	4833442J19Rik	RIKEN cDNA 4833442J19 gene	-1.81669	-3.02636	-1.66586	0.000324613	8.16769	7.30638	6.57011	NM_177101
1438200_at	Sulf1	sulfatase 1	-1.81432	-3.20637	-1.76725	0.000598653	7.66801	6.80858	5.98707	NM_172294
1425014_at	Nr2c2	"nuclear receptor subfamily 2, group C, member 2"	-1.81154	-2.0566	-1.13527	0.000324111	7.70655	6.84933	6.66629	XM_132700
1428132_at	Cdc42se1	CDC42 small effector 1	-1.80917	-2.49923	-1.38143	0.000861129	8.42208	7.56675	7.10059	NM_172395
1430117_a_at	Zfp64	zinc finger protein 64	-1.80852	-3.19444	-1.76634	1.61368e-06	9.80711	8.95231	8.13155	NM_009564
1439200_x_at	---	Similar to erythroid differentiation regulator	-1.80649	-2.03253	-1.12513	0.000485959	11.9141	11.0609	10.8908	XM_486358
1431352_s_at	Pvt1	plasmacytoma variant translocation 1	-1.80491	-2.3612	-1.30821	7.13729e-05	5.77136	4.91944	4.53184	XM_488744
1428248_at	Nfx1	"nuclear transcription factor, X-box binding 1"	-1.80176	-2.07019	-1.14898	1.40315e-05	10.5064	9.65699	9.45663	NM_023739
1448653_at	Eed	embryonic ectoderm development	-1.79979	-2.0455	-1.13652	2.36702e-05	11.9792	11.1314	10.9468	NM_021876
1423898_a_at	Trip12	thyroid hormone receptor interactor 12	-1.79965	-2.76255	-1.53505	0.000653289	12.3283	11.4806	10.8623	---
1455087_at	D7Ertd715e	"DNA segment, Chr 7, ERATO Doi 715, expressed"	-1.79745	-2.60405	-1.44874	0.000624391	9.17144	8.32549	7.79069	---
1418391_at	Bhc80	BRAF35/HDAC2 complex	-1.79463	-3.53754	-1.97118	3.1763e-05	9.77953	8.93585	7.95679	NM_138755
1434403_at	Spred2	"sprouty protein with EVH-1 domain 2, related sequence"	-1.7939	-2.34994	-1.30997	3.3398e-06	11.4917	10.6486	10.259	NM_033523
1416591_at	Rab34	"RAB34, member of RAS oncogene family"	-1.79091	-2.60894	-1.45677	9.93872e-05	9.11488	8.27419	7.73142	NM_033475
1455342_at	---	---	-1.78913	-3.78625	-2.11626	4.64583e-05	9.72147	8.88222	7.8007	---
1422213_s_at	---	---	-1.78875	-2.64506	-1.47872	3.58688e-05	9.59299	8.75404	8.18969	---
1424826_s_at	Mtss1	metastasis suppressor 1	-1.78279	-3.25781	-1.82736	0.000929622	9.65641	8.82227	7.95251	NM_144800
1425628_a_at	---	---	-1.7823	-3.51343	-1.97129	9.9517e-05	11.0188	10.185	9.20588	---
1450764_at	Aoah	acyloxyacyl hydrolase	-1.78131	-2.62996	-1.47642	1.77843e-05	8.10892	7.27598	6.71388	NM_012054
1448668_a_at	Irak1	interleukin-1 receptor-associated kinase 1	-1.78129	-2.9799	-1.67289	0.000180735	8.14429	7.31137	6.56902	NM_008363
1418538_at	Kdelr3	KDEL (Lys-Asp-Glu-Leu) endoplasmic reticulum protein retention receptor 3	-1.78091	-3.86676	-2.17122	0.000188359	9.39197	8.55935	7.44084	NM_134090
1422768_at	---	---	-1.77752	-2.49269	-1.40234	0.000332849	9.48611	8.65625	8.16841	---
1428775_at	1110008L16Rik	RIKEN cDNA 1110008L16 gene	-1.77442	-2.55282	-1.43868	0.000271913	9.93243	9.10508	8.58033	XM_126928
1417963_at	Pltp	phospholipid transfer protein	-1.76369	-3.68192	-2.08762	0.000193093	10.4794	9.66076	8.5989	NM_011125
1435914_at	5730405M06Rik	RIKEN cDNA 5730405M06 gene	-1.76319	-3.46345	-1.96431	5.32537e-05	8.16932	7.35113	6.37711	---
1449519_at	Gadd45a	growth arrest and DNA-damage-inducible 45 alpha	-1.76055	-2.69683	-1.53181	2.62787e-05	9.34281	8.52678	7.91155	NM_007836
1416104_at	Mpdu1	mannose-P-dolichol utilization defect 1	-1.75997	-2.3801	-1.35235	1.66951e-05	10.5282	9.71269	9.27722	NM_011900
1451899_a_at	Gtf2ird1	general transcription factor II I repeat domain-containing 1	-1.75994	-2.59039	-1.47186	2.74837e-05	10.0572	9.24165	8.684	NM_020331
1434891_at	Ptgfrn	prostaglandin F2 receptor negative regulator	-1.75682	-2.85743	-1.62648	0.000763747	8.71409	7.90112	7.19937	NM_011197
1423786_at	8430410A17Rik	RIKEN cDNA 8430410A17 gene	-1.7565	-2.64396	-1.50524	3.72551e-05	10.9814	10.1687	9.57872	NM_173737
1428691_at	5630401D06Rik	RIKEN cDNA 5630401D06 gene	-1.7563	-2.26436	-1.28928	0.000138424	9.93851	9.12597	8.75941	---
1448562_at	Upp1	uridine phosphorylase 1	-1.755	-6.70726	-3.82179	4.6973e-06	12.7207	11.9093	9.97501	NM_009477
1421835_at	Mtap7	microtubule-associated protein 7	-1.75374	-2.83036	-1.6139	0.000410387	9.47658	8.66614	7.97559	NM_008635
1432543_a_at	Klf13	Kruppel-like factor 13	-1.75359	-2.03975	-1.16319	0.000176811	8.93024	8.11993	7.90184	NM_021366
1453751_at	Dhx38	DEAH (Asp-Glu-Ala-His) box polypeptide 38	-1.7522	-2.06195	-1.17678	9.87431e-05	8.39199	7.58282	7.34798	NM_178380
1417728_at	Mbd3	methyl-CpG binding domain protein 3	-1.74645	-2.34445	-1.34241	8.40365e-05	9.81268	9.00826	8.58343	NM_013595
1427630_x_at	---	---	-1.73831	-3.1119	-1.79018	0.000211182	8.44848	7.65079	6.81068	---
1428332_at	1500004A08Rik	RIKEN cDNA 1500004A08 gene	-1.73383	-2.10298	-1.21291	0.00031364	7.7155	6.92153	6.64306	NM_178149
1423289_a_at	1810029B16Rik	RIKEN cDNA 1810029B16 gene	-1.73341	-2.21209	-1.27615	5.04029e-06	9.038	8.24439	7.8926	NM_025465
1451115_at	Pias3	protein inhibitor of activated STAT 3	-1.72971	-2.41008	-1.39334	1.27864e-05	8.86037	8.06984	7.59129	NM_018812 /// NM_146135
1435154_at	LOC245128	"similar to solute carrier family 7 (cationic amino acid transporter, y+ system), member 3"	-1.72825	-3.67664	-2.12737	1.2974e-05	11.431	10.6417	9.55262	NM_001004153
1425675_s_at	Ceacam1	CEA-related cell adhesion molecule 1	-1.72568	-2.57778	-1.49378	7.81817e-05	7.96188	7.17471	6.59575	NM_011926
1439515_at	2900045N06Rik	RIKEN cDNA 2900045N06 gene	-1.72465	-2.42748	-1.40752	9.42006e-06	6.85265	6.06634	5.57319	NM_028385
1416656_at	Clic1	chloride intracellular channel 1	-1.72184	-2.47195	-1.43564	1.61122e-05	9.24778	8.46383	7.94213	NM_033444
1430483_a_at	2310042N02Rik	RIKEN cDNA 2310042N02 gene	-1.72063	-2.03813	-1.18453	0.000130749	7.04192	6.25899	6.01468	NM_024246
1450918_s_at	---	---	-1.72014	-2.08211	-1.21043	0.000661784	9.39009	8.60757	8.33205	---
1417300_at	Smpdl3b	"sphingomyelin phosphodiesterase, acid-like 3B"	-1.71903	-2.08063	-1.21035	0.000226046	8.65438	7.87278	7.59736	NM_133888
1451352_s_at	Mta3	metastasis associated 3	-1.71697	-3.78026	-2.2017	1.76993e-06	10.7092	9.92932	8.7907	NM_054082
1426246_at	Pros1	protein S (alpha)	-1.71323	-2.96238	-1.72912	1.65902e-05	9.42706	8.65034	7.8603	NM_011173
1437291_at	2700081O15Rik	RIKEN cDNA 2700081O15 gene	-1.70589	-2.70956	-1.58836	0.000882163	8.38159	7.61107	6.94353	NM_175381
1453957_a_at	Igf2bp3	"insulin-like growth factor 2, binding protein 3"	-1.70279	-3.41517	-2.00563	6.19013e-07	8.76492	7.99702	6.99296	NM_023670
1452996_a_at	Aven	"apoptosis, caspase activation inhibitor"	-1.69979	-3.99318	-2.34922	7.68079e-06	9.76389	8.99853	7.76635	NM_028844
1449374_at	Pipox	pipecolic acid oxidase	-1.69826	-2.6527	-1.56201	7.47872e-07	9.63849	8.87443	8.23103	NM_008952
1451178_at	Mrpl53	mitochondrial ribosomal protein L53	-1.69799	-2.13721	-1.25867	0.000126145	9.8807	9.11687	8.78498	NM_026744
1422544_at	Myo10	myosin X	-1.69635	-2.11107	-1.24447	0.000241252	10.7812	10.0188	9.70323	NM_019472
1448692_at	Ubqln4	ubiquilin 4	-1.69338	-2.25223	-1.33002	0.000699729	9.61373	8.85383	8.44238	NM_033526
1417239_at	Cetn3	centrin 3	-1.68737	-2.48775	-1.47434	2.09674e-05	10.2056	9.45083	8.89077	NM_007684
1416543_at	Nfe2l2	"nuclear factor, erythroid derived 2, like 2"	-1.68381	-2.09053	-1.24155	0.000550042	10.5481	9.79634	9.4842	NM_010902
1453683_a_at	1200008O12Rik	RIKEN cDNA 1200008O12 gene	-1.68278	-2.03055	-1.20666	0.000478024	9.2246	8.47375	8.20273	NM_028760
1455389_s_at	2310051F07Rik	RIKEN cDNA 2310051F07 gene	-1.68144	-2.57422	-1.53096	0.000423928	10.3718	9.62208	9.00764	---
1455207_at	2410017P09Rik	RIKEN cDNA 2410017P09 gene	-1.68127	-2.18398	-1.29901	0.000428566	8.30525	7.5557	7.1783	XM_484108
1455065_x_at	Gnpda1	glucosamine-6-phosphate deaminase 1	-1.67867	-2.35098	-1.4005	0.000499075	10.7937	10.0464	9.56045	NM_011937
1415772_at	Ncl	nucleolin	-1.67526	-2.35468	-1.40556	0.000771116	9.55891	8.81452	8.32338	NM_010880
1456783_at	9330107J05Rik	RIKEN cDNA 9330107J05 gene	-1.67417	-2.1068	-1.25842	0.000426665	10.0952	9.35171	9.0201	---
1435452_at	Tmem20	transmembrane protein 20	-1.67247	-2.00398	-1.19822	4.65919e-06	9.01055	8.26857	8.00768	NM_175507
1427981_a_at	Csad	cysteine sulfinic acid decarboxylase	-1.66836	-2.85741	-1.71271	0.000286226	9.06254	8.32411	7.54784	NM_144942
1421694_a_at	Cspg2	chondroitin sulfate proteoglycan 2	-1.66402	-3.31915	-1.99466	7.602e-05	7.57588	6.84121	5.84507	XM_488510
1424902_at	Plxdc1	plexin domain containing 1	-1.66085	-2.44787	-1.47386	0.000775435	8.18201	7.45009	6.89048	NM_028199
1448797_at	Elk3	"ELK3, member of ETS oncogene family"	-1.65967	-2.76749	-1.66749	0.000329308	6.64445	5.91355	5.17587	NM_013508 /// NM_205536
1450396_at	Stag2	stromal antigen 2	-1.65779	-2.34178	-1.41259	0.000150916	8.94437	8.21511	7.71677	NM_021465
1429802_at	Dhrs10	dehydrogenase/reductase (SDR family) member 10	-1.65628	-3.86077	-2.33098	2.34265e-07	10.659	9.93106	8.71012	NM_025330
1422457_s_at	Sumo3	SMT3 suppressor of mif two 3 homolog 3 (yeast)	-1.65264	-2.14647	-1.29881	0.000277555	11.4947	10.7699	10.3927	NM_019929
1432023_a_at	1700019H03Rik	RIKEN cDNA 1700019H03 gene	-1.64776	-2.40208	-1.45778	1.5197e-06	9.033	8.31249	7.76872	---
1452609_at	1190005I06Rik	RIKEN cDNA 1190005I06 gene	-1.64248	-2.78785	-1.69735	1.27599e-05	8.60941	7.89354	7.13026	NM_197988
1460682_s_at	Ceacam2	CEA-related cell adhesion molecule 2	-1.63793	-2.67555	-1.6335	0.000105376	8.91411	8.20224	7.49427	NM_007543
1460711_at	4930461P20Rik	RIKEN cDNA 4930461P20 gene	-1.63595	-2.08731	-1.2759	4.22128e-05	10.5647	9.85458	9.50307	XM_127961
1452258_at	6820402O20Rik	RIKEN cDNA 6820402O20 gene	-1.62834	-2.10984	-1.2957	1.45512e-05	10.1464	9.44302	9.06928	XM_133187
1419223_a_at	Dtna	dystrobrevin alpha	-1.6254	-2.46568	-1.51697	0.000420549	7.17831	6.47752	5.87633	NM_010087 /// NM_207650
1449410_a_at	Gas5	growth arrest specific 5	-1.62502	-3.07386	-1.89158	4.83267e-06	11.54	10.8395	9.91992	NM_013525
1419278_at	Usp48	ubiquitin specific protease 48	-1.62227	-2.04816	-1.26252	0.000172701	10.8188	10.1208	9.78448	XM_485461
1448433_a_at	Pcolce	procollagen C-proteinase enhancer protein	-1.61666	-3.16395	-1.95709	1.55866e-05	10.5975	9.90452	8.93581	NM_008788
1455172_at	---	---	-1.61516	-2.05669	-1.27336	0.000331658	7.92726	7.23558	6.88693	---
1421971_a_at	Mrps34	mitochondrial ribosomal protein S34	-1.61187	-2.35314	-1.45988	1.84963e-06	10.7404	10.0517	9.5058	NM_023260
1452226_at	2610510H01Rik	RIKEN cDNA 2610510H01 gene	-1.60929	-2.99781	-1.86281	5.70801e-05	11.3692	10.6828	9.78527	NM_173867
1429768_at	---	---	-1.60689	-2.349	-1.46183	0.000557226	6.60344	5.91917	5.37139	---
1424222_s_at	Rad23b	RAD23b homolog (S. cerevisiae)	-1.60263	-2.06942	-1.29126	0.00014668	11.4937	10.8133	10.4445	NM_009011
1428798_s_at	0610039J04Rik	RIKEN cDNA 0610039J04 gene	-1.60176	-2.86156	-1.78651	6.31795e-05	9.1398	8.46014	7.623	NM_025615
1453182_a_at	4122402O22Rik	RIKEN cDNA 4122402O22 gene	-1.60086	-2.13705	-1.33494	0.000183316	10.5162	9.83739	9.42062	NM_029945
1430111_a_at	Bcat1	"branched chain aminotransferase 1, cytosolic"	-1.59337	-3.86113	-2.42324	6.58338e-06	10.1017	9.42959	8.15265	NM_007532
1451477_at	1700029I01Rik	RIKEN cDNA 1700029I01 gene	-1.58902	-2.16007	-1.35937	2.29131e-05	9.82251	9.15437	8.71143	NM_027285
1416865_at	Fgd1	"FYVE, RhoGEF and PH domain containing 1"	-1.58701	-2.69135	-1.69586	0.000565395	9.48628	8.81996	8.05795	NM_008001
1426599_a_at	Slc2a1	"solute carrier family 2 (facilitated glucose transporter), member 1"	-1.58547	-2.10824	-1.32973	0.000644305	12.099	11.4341	11.023	NM_011400
1420840_at	Plekha3	"pleckstrin homology domain-containing, family A (phosphoinositide binding specific) member 3"	-1.58114	-2.37309	-1.50087	4.3281e-05	8.54007	7.8791	7.2933	NM_031256
1431055_a_at	Snx10	sorting nexin 10	-1.58025	-2.66342	-1.68544	2.08783e-05	9.90362	9.24347	8.49034	NM_028035
1439127_at	AI314180	expressed sequence AI314180	-1.58013	-2.08196	-1.31759	0.000470402	5.84638	5.18634	4.78844	NM_172381
1422546_at	Ilf3	interleukin enhancer binding factor 3	-1.5793	-2.18699	-1.38478	5.65964e-05	10.0225	9.36321	8.89355	NM_010561
1439852_at	---	---	-1.5763	-2.61379	-1.65818	0.000932761	6.9515	6.29495	5.56535	---
1422972_s_at	Gcn5l2	GCN5 general control of amino acid synthesis-like 2 (yeast)	-1.57612	-2.39335	-1.51851	4.20283e-05	10.3221	9.66575	9.0631	NM_020004
1426783_at	---	---	-1.56193	-2.32335	-1.48749	1.32626e-05	10.5607	9.91741	9.34453	---
1448163_at	---	---	-1.5599	-2.07501	-1.33022	0.000659023	10.8479	10.2065	9.79482	---
1451782_a_at	Slc29a1	"solute carrier family 29 (nucleoside transporters), member 1"	-1.5562	-2.63409	-1.69264	0.000878451	10.6533	10.0153	9.25604	NM_022880
1415768_a_at	Ube2r2	ubiquitin-conjugating enzyme E2R 2	-1.55579	-2.12666	-1.36693	0.000559941	10.0841	9.44645	8.99551	NM_026275
1418390_at	MGI:2384756	BRAF35/HDAC2 complex	-1.55086	-2.96561	-1.91223	2.11436e-05	9.89914	9.26607	8.33081	NM_138755
1453572_a_at	Plp2	proteolipid protein 2	-1.54889	-2.62038	-1.69178	4.83938e-05	11.5506	10.9194	10.1608	NM_019755
1453375_at	4930422N03Rik	RIKEN cDNA 4930422N03 gene	-1.54513	-2.80884	-1.81787	0.000195569	7.3951	6.76737	5.90512	---
1436506_a_at	1110008H02Rik	RIKEN cDNA 1110008H02 gene	-1.54464	-2.07178	-1.34127	0.000522496	10.5741	9.94685	9.52325	---
1450871_a_at	---	---	-1.5431	-4.35214	-2.82039	1.36491e-06	11.5048	10.879	9.38306	---
1423077_at	Snx9	sorting nexin 9	-1.53656	-2.03533	-1.3246	0.00090585	7.44183	6.82212	6.41656	NM_025664
1416968_a_at	Hsd3b7	"hydroxy-delta-5-steroid dehydrogenase, 3 beta- and steroid delta-isomerase 7"	-1.53565	-2.16895	-1.4124	4.50519e-05	8.41942	7.80057	7.30242	NM_133943
1421042_at	Arhgef2	rho/rac guanine nucleotide exchange factor (GEF) 2	-1.5322	-2.13645	-1.39437	0.000170411	8.73793	8.12233	7.64271	NM_008487
1460471_at	2410146L05Rik	RIKEN cDNA 2410146L05 gene	-1.52865	-3.15338	-2.06285	0.000209629	10.9916	10.3793	9.33468	NM_026480
1455223_at	Igf2bp1	"insulin-like growth factor 2, binding protein 1"	-1.51952	-2.31833	-1.52571	1.2765e-05	11.0548	10.4512	9.84175	NM_009951
1433625_at	5830434P21Rik	RIKEN cDNA 5830434P21 gene	-1.51566	-2.50238	-1.65102	4.29045e-06	10.5	9.90009	9.17674	NM_172661
1438672_at	---	"CDNA, clone:Y1G0115A05, strand:unspecified"	-1.51519	-3.73989	-2.46827	2.10168e-05	9.64142	9.04193	7.73843	---
1433651_at	Wtip	WT1-interacting protein	-1.51348	-2.13206	-1.40871	2.23095e-05	9.92167	9.3238	8.82942	NM_207212
1454764_s_at	Slc38a1	"Solute carrier family 38, member 1"	-1.50987	-2.06416	-1.36711	0.0001713	10.29	9.69561	9.24448	NM_134086
1426025_s_at	Laptm5	lysosomal-associated protein transmembrane 5	-1.50636	-2.4057	-1.59703	0.00013326	9.91694	9.32587	8.65048	NM_010686
1453018_at	Nvl	nuclear VCP-like	-1.50316	-2.00232	-1.33207	0.000831691	9.79583	9.20783	8.79416	NM_026171
1436574_at	---	---	-1.50046	-2.25281	-1.50141	0.000499013	10.47	9.88462	9.2983	---
1417848_at	MGI:2180715	glucocorticoid induced gene 1	-1.49843	-2.21736	-1.47978	0.000957509	8.34222	7.75876	7.19337	NM_133218
1451570_a_at	6720467C03Rik	RIKEN cDNA 6720467C03 gene	-1.49839	-2.2324	-1.48987	0.000121969	9.28798	8.70458	8.12939	NM_026558
1418184_at	2610019I03Rik	RIKEN cDNA 2610019I03 gene	-1.49766	-2.14668	-1.43335	7.33417e-05	9.72282	9.1401	8.62071	NM_025639 /// NM_178269
1421929_at	Epha4	Eph receptor A4	-1.4957	-2.12579	-1.42127	0.00025966	8.40513	7.82431	7.31714	NM_007936
1450630_at	Qtrt1	queuine tRNA-ribosyltransferase 1	-1.49491	-2.48917	-1.6651	5.40917e-06	10.4513	9.87127	9.13566	NM_021888
1448333_at	Adprh	ADP-ribosylarginine hydrolase	-1.49271	-2.05449	-1.37635	0.000103614	11.1934	10.6154	10.1546	NM_007414
1430778_a_at	Nubp1	nucleotide binding protein 1	-1.49145	-2.03113	-1.36185	0.000762821	9.16159	8.58487	8.1393	NM_011955
1439740_s_at	AI481316	expressed sequence AI481316	-1.48767	-2.0037	-1.34687	0.000502223	11.1975	10.6245	10.1949	---
1434309_at	Fntb	"farnesyltransferase, CAAX box, beta"	-1.47871	-2.14366	-1.44969	0.00098041	10.247	9.68266	9.14692	NM_145927
1436802_at	---	---	-1.47746	-2.14398	-1.45113	0.000760536	9.66933	9.10621	8.56903	---
1449887_at	2310010I16Rik	RIKEN cDNA 2310010I16 gene	-1.47745	-2.47563	-1.67561	0.000166507	5.55359	4.99048	4.2458	NM_025519
1417260_at	U2af2	U2 small nuclear ribonucleoprotein auxiliary factor (U2AF) 2	-1.477	-2.20109	-1.49024	4.76856e-06	11.7911	11.2284	10.6529	NM_133671
1425764_a_at	Bcat2	"branched chain aminotransferase 2, mitochondrial"	-1.47174	-3.21693	-2.18581	8.6177e-05	10.3697	9.81214	8.68398	NM_009737
1423430_at	Mybbp1a	MYB binding protein (P160) 1a	-1.46937	-2.32736	-1.58392	2.54542e-05	11.5753	11.0201	10.3566	NM_016776
1448777_at	Mcm2	minichromosome maintenance deficient 2 mitotin (S. cerevisiae)	-1.46702	-2.3262	-1.58567	3.80263e-05	11.8012	11.2483	10.5832	NM_008564
1450117_at	Tcf3	transcription factor 3	-1.46354	-2.70794	-1.85026	0.000114567	10.0147	9.46525	8.57752	NM_009332
1436124_at	Pcyt1b	"phosphate cytidylyltransferase 1, choline, beta isoform"	-1.46333	-2.60319	-1.77894	2.66299e-05	9.15345	8.60419	7.77317	NM_177546 /// NM_211138
1430538_at	2210013O21Rik	RIKEN cDNA 2210013O21 gene	-1.46288	-2.1725	-1.48509	0.000784858	9.04908	8.50027	7.92972	XM_489371
1417647_at	Snx5	sorting nexin 5	-1.46241	-2.2112	-1.51203	0.000253935	10.583	10.0347	9.43818	NM_024225
1420616_at	Ash2l	"ash2 (absent, small, or homeotic)-like (Drosophila)"	-1.46098	-2.3173	-1.58613	4.2426e-07	12.1011	11.5541	10.8886	NM_011791
1437118_at	Usp7	ubiquitin specific protease 7	-1.45841	-2.22195	-1.52354	5.42266e-05	10.1854	9.64102	9.0336	NM_001003918
1421277_at	Spna1	spectrin alpha 1	-1.45211	-2.02586	-1.39512	0.000523328	6.10596	5.56781	5.08742	NM_011465
1429261_at	2210411K11Rik	RIKEN cDNA 2210411K11 gene	-1.44983	-2.25724	-1.55691	5.40882e-05	9.2096	8.67372	8.03504	XM_355846
1416380_at	Mov10	Moloney leukemia virus 10	-1.44815	-3.49764	-2.41525	9.74816e-07	9.81018	9.27597	8.0038	NM_008619
1416327_at	1110021H02Rik	RIKEN cDNA 1110021H02 gene	-1.44809	-2.41044	-1.66456	0.000132327	10.1954	9.66128	8.92613	NM_025388
1426380_at	Eif4b	eukaryotic translation initiation factor 4B	-1.44511	-2.27923	-1.57721	0.000677197	12.0548	11.5236	10.8663	NM_145625
1417029_a_at	Trim2	tripartite motif protein 2	-1.44135	-2.31172	-1.60386	0.000428282	7.68534	7.15792	6.47637	NM_030706
1456653_a_at	Fthfsdc1	formyltetrahydrofolate synthetase domain containing 1	-1.44094	-2.49169	-1.72921	0.000734517	10.2749	9.74785	8.95774	NM_172308
1415888_at	Hdgf	hepatoma-derived growth factor	-1.43836	-3.22308	-2.2408	1.57079e-06	11.4742	10.9498	9.78576	NM_008231
1452714_at	1200003E16Rik	RIKEN cDNA 1200003E16 gene	-1.43747	-2.16033	-1.50288	0.000262458	10.3245	9.80093	9.21321	NM_198294
1428619_at	2310005N03Rik	RIKEN cDNA 2310005N03 gene	-1.43588	-2.14853	-1.49631	0.000662163	8.90303	8.3811	7.79969	NM_025511
1436303_at	5033403D15Rik	RIKEN cDNA 5033403D15 gene	-1.43476	-2.15096	-1.49917	6.08447e-05	10.3339	9.81305	9.22888	---
1458325_x_at	Bmf	Bcl2 modifying factor	-1.42512	-2.01619	-1.41475	0.000865251	7.12647	6.61539	6.11484	NM_138313
1456804_at	---	"Epididymal protein (Av381130) mRNA, complete sequence"	-1.42469	-2.10874	-1.48014	0.000985311	8.73216	8.22151	7.65578	---
1454636_at	Cbx5	chromobox homolog 5 (Drosophila HP1a)	-1.41537	-2.21422	-1.56441	0.00176024	11.1415	10.6403	9.99473	NM_007626
1449024_a_at	Hexa	hexosaminidase A	-1.41234	-2.29163	-1.62258	2.61872e-05	10.6574	10.1593	9.46103	NM_010421
1426736_at	Gspt1	G1 to S phase transition 1	-1.40785	-2.11034	-1.49899	6.03293e-05	10.8774	10.3839	9.79989	NM_146066
1417090_at	Rcn1	reticulocalbin 1	-1.40764	-3.07243	-2.18267	3.84598e-05	9.67943	9.18614	8.06005	NM_009037
1427574_s_at	Sh3d19	SH3 domain protein D19	-1.40506	-3.0737	-2.1876	0.000510297	8.8081	8.31747	7.18812	NM_012059
1421346_a_at	Slc6a6	"solute carrier family 6 (neurotransmitter transporter, taurine), member 6"	-1.40396	-2.40124	-1.71034	2.6872e-06	10.5915	10.102	9.32769	NM_009320
1417295_at	Mta1	metastasis associated 1	-1.4028	-2.71262	-1.93372	0.000560787	9.47117	8.98286	8.03148	NM_054081
1443870_at	Abcc4	"ATP-binding cassette, sub-family C (CFTR/MRP), member 4"	-1.3963	-2.41907	-1.73249	1.14284e-05	10.6195	10.1379	9.34505	---
1439120_at	BC010304	cDNA sequence BC010304	-1.39604	-2.06338	-1.47802	0.000401337	7.81755	7.3362	6.77253	---
1417804_at	Rasgrp2	"RAS, guanyl releasing protein 2"	-1.3839	-2.39327	-1.72937	0.000130493	8.64954	8.1808	7.39056	NM_011242
1417146_at	2410018C20Rik	RIKEN cDNA 2410018C20 gene	-1.38266	-2.12643	-1.53794	1.29788e-05	9.07893	8.61149	7.99049	NM_026423
1436536_at	C730015A04Rik	RIKEN cDNA C730015A04 gene	-1.37905	-3.66442	-2.65721	5.50814e-06	8.11627	7.6526	6.24269	NM_177788
1448905_at	Nme3	expressed in non-metastatic cells 3	-1.37848	-2.07281	-1.50369	2.06496e-05	8.66309	8.20001	7.6115	NM_019730
1416938_at	Chchd1	coiled-coil-helix-coiled-coil-helix domain containing 1	-1.37772	-2.03635	-1.47806	1.63845e-05	11.0463	10.584	10.0203	NM_025366
1424531_a_at	Tcea3	"transcription elongation factor A (SII), 3"	-1.37494	-2.69002	-1.95646	7.89081e-05	9.38778	8.92841	7.96016	NM_011542
1450713_at	Cspg5	chondroitin sulfate proteoglycan 5	-1.36217	-2.05454	-1.50829	0.000471886	8.53821	8.0923	7.49939	NM_013884
1423378_at	Adam23	a disintegrin and metalloprotease domain 23	-1.36125	-3.09497	-2.27362	2.71925e-05	9.62844	9.18351	7.99852	NM_011780
1455547_at	Scrg3	scrapie responsive gene 3	-1.34998	-2.55931	-1.89582	0.000139496	10.1133	9.68037	8.75755	XM_193795
1418715_at	Pank1	pantothenate kinase 1	-1.34113	-3.06566	-2.28588	0.000216265	7.87018	7.44673	6.25398	NM_023792
1427739_a_at	Trp53	transformation related protein 53	-1.33959	-2.70215	-2.01715	0.000411346	11.3168	10.895	9.88264	NM_011640
1426981_at	Pace4	paired basic amino acid cleaving system 4	-1.3384	-2.05762	-1.53737	8.0012e-05	8.99741	8.5769	7.95644	XM_355911
1437687_x_at	Fkbp9	FK506 binding protein 9	-1.33475	-4.00204	-2.99835	4.46715e-05	10.4788	10.0622	8.47806	NM_012056
1430332_a_at	Gusb	"glucuronidase, beta"	-1.33128	-2.28227	-1.71435	0.000323977	7.11664	6.70383	5.92617	NM_010368
1416837_at	Bax	Bcl2-associated X protein	-1.32937	-2.14321	-1.61219	1.59158e-05	11.7167	11.306	10.6169	NM_007527
1422440_at	Cdk4	cyclin-dependent kinase 4	-1.32677	-2.64085	-1.99044	8.43606e-05	11.4502	11.0423	10.0492	NM_009870
1423997_at	D3Jfr1	"DNA segment, Chr 3, MJeffers 1"	-1.31466	-2.04339	-1.55431	2.26633e-05	11.0531	10.6584	10.0221	NM_144901
1416138_at	Anxa7	annexin A7	-1.30305	-2.07467	-1.59216	1.45188e-05	10.6163	10.2344	9.56343	NM_009674
1449898_at	2005-09-01	septin 1	-1.30207	-2.45723	-1.88717	0.000774058	10.5397	10.1589	9.24271	NM_017461
1456439_x_at	Nical	NEDD9 interacting protein with calponin homology and LIM domains	-1.29835	-2.21597	-1.70675	0.000318141	9.30523	8.92855	8.1573	NM_138315
1421100_a_at	Dab1	disabled homolog 1 (Drosophila)	-1.29404	-2.43541	-1.88202	0.000115777	5.78404	5.41216	4.49988	NM_010014
1428327_at	2310001H13Rik	RIKEN cDNA 2310001H13 gene	-1.28735	-2.44741	-1.90112	1.03457e-05	9.34956	8.98516	8.0583	NM_175114
1447678_at	---	---	-1.28531	-2.47953	-1.92913	1.81451e-05	10.4772	10.1151	9.16714	---
1448491_at	Ech1	"enoyl coenzyme A hydratase 1, peroxisomal"	-1.28492	-2.32657	-1.81068	0.000293405	10.3284	9.9667	9.11017	NM_016772
1448592_at	Crtap	cartilage associated protein	-1.27217	-2.78976	-2.19291	7.22131e-05	10.897	10.5497	9.41686	NM_019922
1415698_at	Golph2	golgi phosphoprotein 2	-1.27211	-2.0382	-1.60222	3.41838e-06	10.7662	10.419	9.73893	NM_027307
1450860_at	Lap3	leucine aminopeptidase 3	-1.27091	-2.22403	-1.74995	5.08796e-07	11.827	11.4811	10.6738	NM_024434
1422547_at	Ranbp1	RAN binding protein 1	-1.26899	-2.10333	-1.65747	7.83949e-07	12.8406	12.497	11.768	NM_011239
1451012_a_at	Csda	cold shock domain protein A	-1.26748	-2.9072	-2.29369	0.000102728	11.4591	11.1171	9.91947	NM_011733 /// NM_139117
1450914_at	Ppp1r14b	"protein phosphatase 1, regulatory (inhibitor) subunit 14B"	-1.25614	-2.52889	-2.01321	2.75595e-05	11.5049	11.1759	10.1664	NM_008889
1416329_at	Cyfip1	cytoplasmic FMR1 interacting protein 1	-1.25325	-2.28521	-1.82342	5.45075e-05	11.3386	11.013	10.1463	NM_011370
1420922_at	Usp9x /// LOC434900	"ubiquitin specific protease 9, X chromosome /// similar to FAM"	-1.24688	-2.11867	-1.69917	0.000454081	10.6181	10.2997	9.53491	NM_009481 /// XM_486835
1449511_a_at	Ssbp4	single stranded DNA binding protein 4	-1.24154	-2.19511	-1.76806	0.000235111	9.68584	9.37371	8.55155	NM_133772
1421063_s_at	Snrpn /// Snurf	small nuclear ribonucleoprotein N /// SNRPN upstream reading frame	-1.22502	-2.05967	-1.68134	0.000631683	10.068	9.77515	9.02554	NM_013670 /// NM_033174
1452220_at	Dock1	dedicator of cyto-kinesis 1	-1.21804	-3.15047	-2.5865	4.98e-08	9.8848	9.60023	8.22923	XM_194386
1415856_at	Emb	embigin	-1.1717	-2.231	-1.90408	0.000401732	9.65378	9.42517	8.49608	NM_010330
1452787_a_at	Hrmt1l2	heterogeneous nuclear ribonucleoproteins methyltransferase-like 2 (S. cerevisiae)	-1.15579	-2.21036	-1.91242	1.06492e-05	12.3499	12.141	11.2056	NM_019830
1417624_at	Nab1	Ngfi-A binding protein 1	-1.1157	2.52149	2.81322	0.000271694	7.3552	7.19725	8.68948	NM_008667
1440815_x_at	1700049E17Rik /// 4930503E14Rik	RIKEN cDNA 1700049E17 gene /// RIKEN cDNA 4930503E14 gene	-1.10584	2.39136	2.64447	0.000796677	5.10486	4.95972	6.36269	NM_028535 /// NM_029131
1417945_at	Pou5f1*	"POU domain, class 5, transcription factor 1"	-1.08524	-1.74755	-1.61029	0.000604122	13.0514	12.9334	12.2461	NM_013633
1417930_at	---	---	-1.06568	2.06031	2.19562	0.000800562	7.95115	7.85938	8.99401	---
1434227_at	---	---	-1.03609	2.1604	2.23836	5.03933e-05	5.12531	5.07416	6.2366	---
1420433_at	Taf7l	"TAF7-like RNA polymerase II, TATA box binding protein (TBP)-associated factor"	1.02368	2.41924	2.36327	0.000982775	6.31754	6.35131	7.59209	NM_028958
1440319_at	Gm817	"gene model 817, (NCBI)"	1.03125	3.12659	3.03184	0.000136704	5.23194	5.27633	6.87653	XM_287014
1439207_at	LOC385377	similar to KIAA1934 protein	1.03481	2.06299	1.99359	0.000188125	8.01944	8.06881	9.06417	XM_358214
1422789_at	Aldh1a2	"aldehyde dehydrogenase family 1, subfamily A2"	1.0399	2.13326	2.05141	0.000301657	6.2002	6.25664	7.29326	NM_009022
1435502_a_at	Brdt	"bromodomain, testis-specific"	1.06676	3.38356	3.17182	1.25267e-06	5.39247	5.4857	7.15101	NM_054054
1416108_a_at	Tmed3	transmembrane emp24 domain containing 3	1.07239	2.02569	1.88895	1.90758e-05	7.86246	7.96329	8.88087	NM_025360
1424356_a_at	Metrnl	"meteorin, glial cell differentiation regulator-like"	1.07321	2.0264	1.88817	0.000190166	6.01671	6.11864	7.03562	NM_144797
1422669_at	Ebag9	estrogen receptor-binding fragment-associated gene 9	1.09567	2.58629	2.36046	8.11846e-06	7.72316	7.85498	9.09405	NM_019480
1453622_s_at	Mllt3	myeloid/lymphoid or mixed lineage-leukemia translocation to 3 homolog (Drosophila)	1.11742	2.07621	1.85804	7.95591e-06	4.94431	5.10448	5.99826	NM_027326 /// NM_029931
1427346_at	Ott /// LOC434867	ovary testis transcribed /// similar to Ott protein	1.11887	2.32955	2.08206	0.000490023	4.71834	4.88038	5.9384	NM_011022 /// XM_486791
1436513_at	3526402J09Rik	RIKEN cDNA 3526402J09 gene	1.11963	2.11013	1.88467	0.000130138	6.8379	7.00092	7.91523	---
1418500_at	Nap1l3	nucleosome assembly protein 1-like 3	1.13279	2.05383	1.81307	0.000315187	4.99442	5.1743	6.03274	NM_138742
1416740_at	Col5a1	"procollagen, type V, alpha 1"	1.164	2.0023	1.72018	2.42706e-05	7.01331	7.23241	8.01497	NM_015734
1416401_at	Kai1	"kangai 1 (suppression of tumorigenicity 6, prostate)"	1.1902	2.19458	1.84388	0.000498274	6.65403	6.90523	7.78798	NM_007656
1450555_at	Tex13	testis expressed gene 13	1.19266	3.97828	3.33565	2.56836e-05	3.94195	4.19613	5.93409	NM_031381
1423407_a_at	Fbln2	fibulin 2	1.22949	2.13011	1.73251	0.000341112	6.72041	7.01847	7.81134	NM_007992
1434796_at	Vamp4	vesicle-associated membrane protein 4	1.23423	2.28671	1.85275	0.00021174	6.73923	7.04283	7.9325	NM_016796
1418997_at	4930469P12Rik /// LOC434102	RIKEN cDNA 4930469P12 gene /// LOC434102	1.24278	2.02451	1.62901	0.000778726	4.58141	4.89499	5.59898	NM_133688 /// XM_489159
1427683_at	Egr2	early growth response 2	1.25578	2.01219	1.60234	3.8034e-05	4.75863	5.08721	5.76739	NM_010118
1438511_a_at	1190002H23Rik	RIKEN cDNA 1190002H23 gene	1.25673	3.01344	2.39785	0.000135564	4.47	4.79967	6.06141	NM_025427
1451129_at	Calb2	calbindin 2	1.28179	2.65892	2.07438	0.000245433	7.83841	8.19657	9.24925	NM_007586
1416803_at	Fkbp7	FK506 binding protein 7	1.28945	2.00251	1.553	0.0008671	6.5591	6.92586	7.56092	NM_010222
1460593_at	E430021N18Rik	RIKEN cDNA E430021N18 gene	1.2913	2.03211	1.57369	0.000615262	8.22549	8.59432	9.24847	NM_144796
1421880_at	Mtmr1	myotubularin related protein 1	1.29339	2.02627	1.56663	0.000343206	7.50826	7.87942	8.52709	NM_016985
1449929_at	Tcte1l	t-complex-associated-testis-expressed 1-like	1.29908	3.0638	2.35845	6.3573e-06	7.41507	7.79255	9.03039	NM_025975
1450660_at	Pts	6-pyruvoyl-tetrahydropterin synthase	1.32711	2.22407	1.67587	4.31619e-05	6.77322	7.18151	7.92642	NM_011220
1419922_s_at	Atrnl1	Attractin like 1	1.33256	2.83381	2.12659	9.69316e-06	4.76833	5.18253	6.27107	NM_181415
1452225_at	2010106G01Rik	RIKEN cDNA 2010106G01 gene	1.34109	2.09446	1.56176	4.82075e-05	7.45277	7.87618	8.51935	NM_023220
1460337_at	Sh3kbp1	SH3-domain kinase binding protein 1	1.34124	2.06189	1.5373	0.000683755	6.47307	6.89664	7.51704	NM_021389
1449800_x_at	Phf7	PHD finger protein 7	1.34292	2.00633	1.49401	0.000381076	7.15261	7.57798	8.15717	NM_027949
1422557_s_at	Mt1	metallothionein 1	1.35761	2.54057	1.87136	0.000322263	11.893	12.334	13.2381	NM_013602
1449271_a_at	Hebp2	heme binding protein 2	1.37217	2.03906	1.48601	0.000336077	7.27101	7.72748	8.29891	NM_019487
1441975_at	Acpp	"acid phosphatase, prostate"	1.3747	2.11654	1.53963	1.79549e-05	6.08262	6.54174	7.16433	NM_019807 /// NM_207668
1428074_at	2310037P21Rik	RIKEN cDNA 2310037P21 gene	1.37522	2.24897	1.63536	0.000368399	6.18788	6.64754	7.35715	NM_001002267
1451475_at	Plxnd1	Plexin D1	1.37986	2.1122	1.53074	1.48947e-05	6.05674	6.52126	7.13548	NM_026376
1427080_at	2610036D13Rik	RIKEN cDNA 2610036D13 gene	1.38164	2.06834	1.49702	4.79721e-07	9.0337	9.50008	10.0822	NM_029282
1419276_at	Enpp1	ectonucleotide pyrophosphatase/phosphodiesterase 1	1.38202	2.72803	1.97394	0.000815126	5.374	5.84078	6.82186	NM_008813
1419072_at	MGI:1915562	"glutathione S-transferase, mu 7"	1.38615	2.3773	1.71503	2.39498e-05	6.15505	6.62613	7.40437	XM_289885 /// XM_359308
1425658_at	Cd109	CD109 antigen	1.39588	2.25552	1.61585	0.000702047	5.51081	5.99199	6.68428	NM_153098
1426943_at	1110015K06Rik	RIKEN cDNA 1110015K06 gene	1.4005	2.00397	1.4309	1.63114e-05	9.75173	10.2377	10.7546	NM_026748
1448892_at	Dock7	dedicator of cytokinesis 7	1.40469	2.18107	1.55271	9.07733e-06	7.81636	8.30661	8.9414	NM_026082
1425425_a_at	Wif1	Wnt inhibitory factor 1	1.40666	6.32928	4.49952	2.38179e-06	3.77679	4.26905	6.43883	NM_011915
1447260_at	H2-Q1	"Histocompatibility 2, Q region locus 1"	1.43161	2.23146	1.5587	0.000198027	7.215	7.73264	8.37298	NM_010390
1421001_a_at	Car6	carbonic anhydrase 6	1.43773	2.20252	1.53194	0.000355721	5.95397	6.47777	7.09313	NM_009802
1422917_at	Epha1	Eph receptor A1	1.44024	2.43966	1.69393	0.00011436	6.83837	7.36468	8.12505	NM_023580
1417060_at	Ppp1r11	"protein phosphatase 1, regulatory (inhibitor) subunit 11"	1.44801	2.5244	1.74336	0.0001192	7.5194	8.05347	8.85534	NM_029632
1435972_at	Cast	calpastatin	1.45692	2.23457	1.53377	0.00025827	6.73358	7.2765	7.89357	NM_009817
1423332_at	Sdcbp	syndecan binding protein	1.4574	2.0472	1.40469	0.000887321	9.61328	10.1567	10.6469	NM_016807
1423954_at	C3	complement component 3	1.45899	2.96298	2.03084	6.02948e-05	5.47235	6.01733	7.0394	NM_009778
1442982_at	E230015L20Rik	RIKEN cDNA E230015L20 gene	1.46002	2.05298	1.40614	7.30424e-06	8.35349	8.89948	9.39121	NM_177111
1457190_at	---	---	1.46202	2.02585	1.38565	4.36499e-05	3.85927	4.40722	4.87779	---
1441982_at	Taf7	"TAF7 RNA polymerase II, TATA box binding protein (TBP)-associated factor"	1.46844	2.30713	1.57114	0.000476396	5.83609	6.39037	7.04219	NM_011901 /// NM_175770
1423399_a_at	Yaf2	YY1 associated factor 2	1.47124	2.74098	1.86305	9.80947e-05	6.79366	7.35069	8.24836	NM_024189
1435211_at	Ttc12	tetratricopeptide repeat domain 12	1.47242	2.22928	1.51403	0.000131701	6.48281	7.041	7.63939	NM_172770
1451247_at	Mfsd1	major facilitator superfamily domain containing 1	1.47328	2.1989	1.49252	0.000165168	8.95884	9.51786	10.0956	NM_025813
1450752_at	Cyct	"cytochrome c, testis"	1.47603	2.48634	1.68447	0.000126442	7.32926	7.89099	8.64329	NM_009989
1452670_at	Myl9	"myosin, light polypeptide 9, regulatory"	1.48069	3.09624	2.09109	2.50956e-05	5.69978	6.26605	7.3303	XM_485171
1454978_at	Ttyh3	tweety homolog 3 (Drosophila)	1.48288	2.15253	1.45159	0.000499317	9.04678	9.61518	10.1528	NM_175274
1439571_at	E230008J23Rik	RIKEN cDNA E230008J23 gene	1.48392	2.04622	1.37893	0.000647978	5.02475	5.59416	6.0577	---
1418840_at	Pdcd4	programmed cell death 4	1.48521	2.49202	1.67789	6.77178e-05	9.26692	9.83758	10.5842	NM_011050
1435463_s_at	Myo1d	myosin ID	1.48627	2.45743	1.65342	2.73071e-05	7.59362	8.16531	8.89077	NM_177390
1452298_a_at	Myo5b	myosin Vb	1.49551	2.57395	1.72112	3.09979e-05	5.46017	6.04081	6.82415	NM_201600
1435926_at	E030003F13Rik	RIKEN cDNA E030003F13 gene	1.49768	2.56187	1.71056	0.000136498	7.21476	7.79749	8.57196	---
1436452_x_at	---	---	1.499	2.02673	1.35206	0.000226232	10.7084	11.2924	11.7276	---
1455968_x_at	---	---	1.50251	2.01012	1.33784	0.000189491	10.5801	11.1675	11.5874	---
1434594_at	B230373P09Rik	RIKEN cDNA B230373P09 gene	1.50519	2.07007	1.37529	0.000640383	6.42628	7.01623	7.47596	NM_177336
1417387_at	Med31	"mediator of RNA polymerase II transcription, subunit 31 homolog (yeast)"	1.5116	2.2471	1.48657	5.73902e-05	9.12123	9.7173	10.2893	NM_026068
1434442_at	D5Ertd593e	"DNA segment, Chr 5, ERATO Doi 593, expressed"	1.51707	2.18476	1.44011	2.60597e-05	5.03373	5.63502	6.16121	NM_175096
1426875_s_at	Npn3	neoplastic progression 3	1.51879	2.51849	1.65822	0.000152924	8.25683	8.85976	9.58939	NM_029688
1452163_at	Ets1	"E26 avian leukemia oncogene 1, 5' domain"	1.52211	4.76159	3.12828	5.73952e-05	4.80816	5.41423	7.0596	NM_011808
1430656_a_at	2210409M21Rik	RIKEN cDNA 2210409M21 gene	1.52343	2.30428	1.51257	1.28814e-05	9.80271	10.41	11.007	NM_133728
1433610_at	AA986860	expressed sequence AA986860	1.52344	2.38325	1.56439	0.000422887	4.68835	5.29568	5.94128	NM_177604
1448993_at	Apg3l	APG3 autophagy 3-like (S. cerevisiae)	1.52481	2.16527	1.42003	1.54742e-05	9.64693	10.2556	10.7615	NM_026402
1427590_at	Zfp39	zinc finger protein 39	1.52615	2.13585	1.3995	0.00031389	4.63358	5.24348	5.72839	NM_011758
1452657_at	Ap1s2	"adaptor-related protein complex 1, sigma 2 subunit"	1.52711	2.88972	1.89228	0.000502396	6.7366	7.3474	8.26753	NM_026887
1429470_at	Spdy1	speedy homolog 1 (Drosophila)	1.52838	2.85268	1.86648	0.000877891	4.9938	5.6058	6.50612	XM_128768
1428917_at	Stx17	syntaxin 17	1.53193	2.89004	1.88653	0.000216496	5.9442	6.55956	7.47529	NM_026343
1421947_at	Gng12	"guanine nucleotide binding protein (G protein), gamma 12"	1.53511	2.09385	1.36398	0.000121987	7.66133	8.27967	8.72749	NM_025278
1416131_s_at	C920006C10Rik	RIKEN cDNA C920006C10 gene	1.53666	2.02218	1.31596	0.000408543	9.07527	9.69508	10.0912	NM_133766
1418982_at	---	---	1.53682	2.56532	1.66924	0.000741179	5.95571	6.57566	7.31485	---
1424905_a_at	Slc39a11	"solute carrier family 39 (metal ion transporter), member 11"	1.54316	2.01083	1.30306	2.63046e-05	8.26976	8.89565	9.27755	NM_027216
1420013_s_at	Lss	lanosterol synthase	1.54488	2.59863	1.68208	0.000760816	9.29653	9.92403	10.6743	NM_146006
1455249_at	---	Hypothetical gene supported by AK029001	1.54606	2.48485	1.60722	0.000689412	5.09744	5.72604	6.41061	XM_489257
1460406_at	AI427122	expressed sequence AI427122	1.54843	2.27987	1.47238	2.48243e-05	7.85615	8.48696	9.04511	XM_110660
1433805_at	Jak1	Janus kinase 1	1.55191	2.6021	1.67671	1.2525e-05	8.91308	9.54712	10.2928	NM_146145
1428902_at	1110020P09Rik	RIKEN cDNA 1110020P09 gene	1.55298	2.16271	1.39262	0.000433324	6.35187	6.98691	7.46471	---
1436916_at	B130017P16Rik	RIKEN cDNA B130017P16 gene	1.55475	2.07551	1.33495	1.4001e-05	5.24503	5.88171	6.2985	NM_178638
1417284_at	Mapkap1	mitogen-activated protein kinase associated protein 1	1.55799	2.14301	1.3755	6.75658e-05	8.64384	9.28352	9.74348	NM_177345
1434822_at	Pphln1	periphilin 1	1.55851	2.56346	1.64482	0.000260804	7.93529	8.57545	9.29338	NM_146062 /// NM_175363
1452249_at	Prickle1	prickle like 1 (Drosophila)	1.55934	3.52128	2.25818	2.96413e-05	5.732	6.37294	7.5481	XM_128308
1424184_at	Acadvl	"acyl-Coenzyme A dehydrogenase, very long chain"	1.55964	2.20858	1.41609	1.54322e-07	9.02072	9.66193	10.1638	NM_017366
1448919_at	1110055L24Rik	RIKEN cDNA 1110055L24 gene	1.55981	2.32557	1.49094	0.000178768	5.89691	6.53828	7.1145	NM_025422
1440156_s_at	AI851523	Similar to granulosa cell HMG-box protein-1	1.56034	2.48227	1.59085	9.96883e-05	8.02909	8.67094	9.34075	---
1424112_at	Igf2r	insulin-like growth factor 2 receptor	1.56366	2.6629	1.70299	4.67954e-06	9.19305	9.83797	10.606	NM_010515
1416868_at	Cdkn2c	"cyclin-dependent kinase inhibitor 2C (p18, inhibits CDK4)"	1.56518	2.11569	1.35172	0.000370761	7.84058	8.48691	8.9217	NM_007671
1427161_at	Cenpf	centromere autoantigen F	1.57095	2.12229	1.35096	0.000799561	9.80647	10.4581	10.8921	XM_129658
1429106_at	6330544N02Rik	RIKEN cDNA 6330544N02 gene	1.57469	3.23008	2.05125	0.000338684	5.4226	6.07767	7.11417	---
1455594_at	Sec6l1	SEC6-like 1 (S. cerevisiae)	1.57575	2.10969	1.33884	0.00092434	7.01567	7.67171	8.0927	NM_177333
1447278_at	---	---	1.57743	2.05087	1.30013	0.000311416	8.1093	8.76687	9.14553	---
1447854_s_at	Hist2h2bb	"histone 2, H2bb"	1.57767	4.30498	2.72868	0.00010532	4.2974	4.9552	6.40341	NM_175666
1433728_at	BC038479	cDNA sequence BC038479	1.57929	2.08544	1.32049	2.05437e-05	6.2948	6.95408	7.35515	NM_153803
1423990_at	Rab28	"RAB28, member RAS oncogene family"	1.58062	2.10096	1.32919	5.04045e-05	8.30853	8.96903	9.37958	NM_027295
1438727_at	Wdr32	WD repeat domain 32	1.58147	2.01252	1.27256	0.000148063	6.58718	7.24845	7.59618	NM_153167
1444797_at	8030474K03Rik	RIKEN cDNA 8030474K03 gene	1.58234	3.3674	2.12811	0.00037869	7.14379	7.80585	8.89543	XM_356343
1449010_at	Hspa4l	heat shock 70kDa protein 4 like	1.58344	3.22943	2.03951	0.000619679	5.82258	6.48564	7.51386	NM_011020
1428446_at	MGI:1913996	dynein 2 light intermediate chain	1.58439	2.21342	1.39702	0.000253976	7.57445	8.23837	8.72073	NM_172256
1415908_at	Tspyl1	"testis-specific protein, Y-encoded-like 1"	1.58445	2.02195	1.27612	2.44109e-05	9.12493	9.78891	10.1407	NM_009433
1435315_s_at	2900034E22Rik	RIKEN cDNA 2900034E22 gene	1.5882	2.82776	1.78048	0.000149458	8.41127	9.07866	9.91093	---
1429795_at	1700001L05Rik	RIKEN cDNA 1700001L05 gene	1.58922	2.027	1.27547	0.000517112	6.80481	7.47313	7.82416	---
1450188_s_at	Lipg	"lipase, endothelial"	1.58986	2.55603	1.60771	0.000487448	5.43849	6.10739	6.7924	NM_010720
1459793_s_at	---	---	1.59097	2.45855	1.54532	0.000937094	6.16684	6.83675	7.46465	---
1423745_at	1110031B06Rik	RIKEN cDNA 1110031B06 gene	1.59308	2.04257	1.28215	7.33625e-05	9.14928	9.8211	10.1797	NM_144521
1417825_at	Esd	esterase D/formylglutathione hydrolase	1.59505	2.29021	1.43582	0.000420152	10.0194	10.693	11.2149	NM_016903
1426648_at	Mapkapk2	MAP kinase-activated protein kinase 2	1.59609	2.08098	1.30379	1.90943e-05	7.67938	8.35392	8.73664	NM_008551
1429839_a_at	---	---	1.5962	3.52947	2.21117	0.000132122	6.20721	6.88186	8.02666	---
1424024_at	Mcfd2	multiple coagulation factor deficiency 2	1.59637	2.03126	1.27242	0.000213911	9.04628	9.72107	10.0687	NM_139295 /// NM_176808
1416381_a_at	Prdx5	peroxiredoxin 5	1.59838	2.18129	1.36469	1.3811e-05	9.51108	10.1877	10.6363	NM_012021
1435116_at	4933403G14Rik	RIKEN cDNA 4933403G14 gene	1.59965	2.93015	1.83174	0.000247034	5.83087	6.50863	7.38185	NM_028908
1434960_at	BC066223	cDNA sequence BC066223	1.60059	2.88863	1.80473	7.70952e-06	5.50169	6.18029	7.03208	NM_001001176
1417516_at	Ddit3	DNA-damage inducible transcript 3	1.60706	2.11975	1.31902	0.000211776	8.29255	8.97697	9.37645	NM_007837
1416501_at	Pdpk1	3-phosphoinositide dependent protein kinase-1	1.61418	2.10492	1.30401	0.000247864	8.44056	9.13136	9.51432	NM_011062
1420500_at	Dnajc1	"DnaJ (Hsp40) homolog, subfamily C, member 1"	1.61634	2.07135	1.2815	0.000231288	6.84861	7.54134	7.89918	NM_007869
1449815_a_at	Ssbp2	single-stranded DNA binding protein 2	1.61796	2.05242	1.26852	0.000607723	7.4667	8.16088	8.50403	NM_024186 /// NM_024272
1435167_at	Ranbp6	RAN binding protein 6	1.61948	2.039	1.25904	8.45418e-05	5.7093	6.40483	6.73716	NM_177721
1448684_at	Ppp1r2	"protein phosphatase 1, regulatory (inhibitor) subunit 2"	1.62257	2.06166	1.27061	4.2175e-05	9.55216	10.2504	10.596	NM_025800
1424895_at	Gpsm2	"G-protein signalling modulator 2 (AGS3-like, C. elegans)"	1.62275	2.29607	1.41492	4.75177e-05	7.6703	8.36874	8.86946	NM_029522
1424299_at	Oma1	"OMA1 homolog, zinc metallopeptidase (S. cerevisiae)"	1.62648	2.02259	1.24354	0.000132401	7.73989	8.44164	8.75609	NM_025909
1460241_a_at	St3gal5	"ST3 beta-galactoside alpha-2,3-sialyltransferase 5"	1.62742	2.23569	1.37377	0.000333586	6.34137	7.04395	7.50209	NM_011375
1434593_at	Eif5a2	eukaryotic translation initiation factor 5A2	1.62867	2.4828	1.52443	4.499e-05	7.21889	7.92258	8.53086	NM_177586
1441942_x_at	Rnut1	"RNA, U transporter 1"	1.62989	2.45099	1.50378	2.49181e-05	7.36946	8.07423	8.66283	NM_178374
1451346_at	Mtap	methylthioadenosine phosphorylase	1.63222	2.09297	1.28228	0.000800507	8.72371	9.43055	9.78927	NM_024433
1423265_at	Minpp1	multiple inositol polyphosphate histidine phosphatase 1	1.63372	2.07798	1.27193	0.000724411	8.15912	8.86728	9.21431	NM_010799
1435389_at	---	Transcribed locus	1.63562	2.36839	1.44801	0.00024046	6.31173	7.02156	7.55563	---
1417097_at	---	---	1.63939	2.39913	1.46343	8.89179e-07	7.35414	8.0673	8.61665	---
1456393_at	2310002J21Rik	RIKEN cDNA 2310002J21 gene	1.64146	2.74631	1.67309	6.98542e-05	8.79358	9.50856	10.2511	---
1422584_at	Skiv2l	superkiller viralicidic activity 2-like (S. cerevisiae )	1.64169	2.05288	1.25047	7.87855e-06	7.97593	8.6911	9.01357	NM_021337 /// NM_178062
1433434_at	AW551984	expressed sequence AW551984	1.64247	2.67616	1.62936	0.000231769	5.23068	5.94654	6.65084	NM_178737
1450332_s_at	Fmo5	flavin containing monooxygenase 5	1.64293	3.17072	1.92992	0.000165998	6.01233	6.7286	7.67714	NM_010232
1449861_at	Nek4	NIMA (never in mitosis gene a)-related expressed kinase 4	1.64777	2.05083	1.24461	0.000178756	7.20209	7.92261	8.2383	NM_011849
1419729_at	Tex11	testis expressed gene 11	1.65085	3.6702	2.22321	6.54772e-06	5.30106	6.02427	7.17692	NM_031384
1433531_at	Acsl4	acyl-CoA synthetase long-chain family member 4	1.65499	2.56169	1.54786	0.000690883	7.24791	7.97473	8.60501	NM_019477 /// NM_207625
1430292_a_at	1810030N24Rik	RIKEN cDNA 1810030N24 gene	1.65656	2.40007	1.44882	3.9728e-05	8.21357	8.94176	9.47664	NM_025471
1417530_a_at	Srp9	signal recognition particle 9	1.65723	2.02349	1.22101	0.000204245	10.4402	11.169	11.457	NM_012058
1455556_at	Notch2	Notch gene homolog 2 (Drosophila)	1.65729	2.78969	1.68328	0.000695016	7.20827	7.93709	8.68837	NM_010928
1422818_at	Nedd9	"neural precursor cell expressed, developmentally down-regulated gene 9"	1.65789	3.26444	1.96903	0.000469088	5.02564	5.75499	6.73248	NM_017464
1430642_at	2900001G08Rik	RIKEN cDNA 2900001G08 gene	1.65859	2.57115	1.5502	0.000741802	5.81496	6.54492	7.17738	---
1449256_a_at	Rab11a	"RAB11a, member RAS oncogene family"	1.65898	2.19043	1.32035	3.27002e-05	9.93165	10.662	11.0629	NM_017382
1417757_at	Unc13b	unc-13 homolog B (C. elegans)	1.66174	2.16636	1.30367	2.2814e-05	7.77862	8.51131	8.89389	NM_021468
1429416_at	---	---	1.66279	2.31354	1.39136	1.31199e-05	7.0426	7.77621	8.2527	---
1451421_a_at	MGI:1913299	leucine zipper domain protein	1.67152	2.09076	1.25082	4.89428e-08	9.77961	10.5208	10.8436	NM_133185
1448894_at	Akr1b8	"aldo-keto reductase family 1, member B8"	1.67421	2.4769	1.47945	0.000628559	8.7738	9.51727	10.0823	NM_008012
1433612_at	Ap2s1	"adaptor-related protein complex 2, sigma 1 subunit"	1.67458	2.45981	1.46891	4.03554e-05	9.70748	10.4513	11.006	NM_198613
1422852_at	Cib2	calcium and integrin binding family member 2	1.67497	3.46016	2.06581	0.000598183	6.58902	7.33315	8.37986	NM_019686
1436401_at	---	---	1.6757	2.16509	1.29205	2.51596e-05	6.67241	7.41717	7.78684	---
1426739_at	Donson	downstream neighbor of SON	1.67574	2.12032	1.2653	2.56346e-05	8.43428	9.17908	9.51856	NM_021720
1434252_at	---	---	1.67687	2.36773	1.412	0.000218469	5.21274	5.95851	6.45625	---
1452759_s_at	Ppfibp1	"PTPRF interacting protein, binding protein 1 (liprin beta 1)"	1.67758	2.22757	1.32785	0.000335638	7.66101	8.40739	8.81648	NM_026221
1418859_at	Rfxap	regulatory factor X-associated protein	1.67812	2.44472	1.45682	7.44571e-06	6.79789	7.54473	8.08755	NM_133231
1434438_at	Samhd1	"SAM domain and HD domain, 1"	1.67927	2.09009	1.24465	1.30745e-05	8.89403	9.64186	9.9576	NM_018851
1458595_at	Pdzk6	PDZ domain containing 6	1.69073	2.73479	1.61752	8.80053e-05	4.83016	5.5878	6.28159	NM_175515
1460081_at	Syt7	Synaptotagmin 7	1.69093	2.31049	1.3664	6.54111e-06	7.23308	7.99089	8.44128	NM_018801 /// NM_173067 /// NM_173068
1447883_x_at	Map1lc3a	microtubule-associated protein 1 light chain 3 alpha	1.69334	2.691	1.58917	4.37588e-05	10.8087	11.5686	12.2369	NM_025735
1455677_s_at	Clcnka	chloride channel Ka	1.69503	2.03653	1.20147	3.25596e-05	6.80553	7.56684	7.83164	NM_024412
1447550_at	---	"0 day neonate eyeball cDNA, RIKEN full-length enriched library, clone:E130304P04 product:unknown EST, full insert sequence"	1.6971	2.37483	1.39935	1.28872e-05	6.19157	6.95464	7.4394	---
1423946_at	Pdlim2	PDZ and LIM domain 2	1.69718	2.06749	1.21819	0.000119755	6.42572	7.18886	7.47359	NM_145978
1424876_s_at	Spg20	"spastic paraplegia 20, spartin (Troyer syndrome) homolog (human)"	1.69719	2.48681	1.46525	0.000213851	7.42013	8.18327	8.73442	NM_144895
1451409_at	2210021J22Rik	RIKEN cDNA 2210021J22 gene	1.69932	2.02611	1.19231	2.13295e-05	7.67874	8.44369	8.69745	NM_197998
AFFX-PyruCarbMur/L09192_3_at	Pcx	pyruvate carboxylase	1.70088	2.12186	1.24751	9.00962e-05	9.49144	10.2577	10.5768	NM_008797
1425340_a_at	Ptpra	"protein tyrosine phosphatase, receptor type, A"	1.70132	2.20115	1.29379	2.40665e-06	8.32423	9.09089	9.46249	NM_008980
1453355_at	1810073P09Rik	RIKEN cDNA 1810073P09 gene	1.70232	2.50254	1.47007	1.69215e-06	7.10141	7.86892	8.4248	XM_127323
1423421_at	MGI:1930842	"globin inducing factor, fetal"	1.7063	2.0511	1.20207	0.000377305	7.71638	8.48726	8.75278	NM_019683
1448765_at	---	---	1.70684	2.72379	1.59581	0.000209564	6.6339	7.40523	8.07952	---
1419200_at	Fxyd7	FXYD domain-containing ion transport regulator 7	1.70934	3.083	1.80361	9.35462e-06	6.53984	7.31329	8.16418	NM_022007
1450964_a_at	Osbpl9	oxysterol binding protein-like 9	1.71114	2.13495	1.24768	0.000331416	9.14018	9.91514	10.2344	NM_133885 /// NM_173350
1428781_at	1110014F24Rik	RIKEN cDNA 1110014F24 gene	1.71128	8.71883	5.09491	3.80742e-05	5.73885	6.51393	8.86299	NM_028618 /// NM_172899
1451169_at	Nomo1	nodal modulator 1	1.71175	2.68575	1.56901	2.27469e-06	8.23438	9.00984	9.6597	NM_153057
1436338_at	Ppp2r1b	"Protein phosphatase 2 (formerly 2A), regulatory subunit A (PR 65), beta isoform"	1.71783	2.08039	1.21106	0.000154442	7.93347	8.71405	8.99032	XM_284491
1426513_at	Rbm28	RNA binding motif protein 28	1.71917	2.03805	1.18549	1.46295e-06	8.27801	9.05972	9.3052	NM_026650 /// NM_133925
1450113_at	Mpp5	"membrane protein, palmitoylated 5 (MAGUK p55 subfamily member 5)"	1.72014	2.1078	1.22537	0.000274543	7.98671	8.76924	9.06245	NM_019579
1453473_a_at	Tctex1	t-complex testis expressed 1	1.7215	2.19285	1.27381	0.000606552	11.9495	12.7331	13.0823	NM_009342
1447933_at	Kif26a	kinesin family member 26A	1.7233	2.27702	1.32132	0.000168724	6.71447	7.49964	7.90162	XM_138275
1433839_at	AI875199	expressed sequence AI875199	1.72388	2.26316	1.31283	6.75767e-06	7.30202	8.08768	8.48036	NM_153591
1426491_at	Herc2	hect (homologous to the E6-AP (UBE3A) carboxyl terminus) domain and RCC1 (CHC1)-like domain (RLD) 2	1.72481	2.07056	1.20046	0.000697173	8.91939	9.70584	9.96942	NM_010418
1415870_at	---	---	1.72683	2.27075	1.31498	7.80248e-06	10.7698	11.558	11.953	---
1416795_at	Cryl1	"crystallin, lamda 1"	1.72748	3.6557	2.11621	2.49349e-05	6.14396	6.93263	8.01411	NM_030004
1417098_s_at	Nrbf1	nuclear receptor binding factor 1	1.72879	2.56118	1.48149	3.43379e-05	7.8479	8.63766	9.20471	NM_025297
1415865_s_at	Bpgm	"2,3-bisphosphoglycerate mutase"	1.72965	2.47932	1.43342	0.000274071	7.03311	7.82359	8.34305	NM_007563
1436405_at	Dock4	dedicator of cytokinesis 4	1.73172	2.32404	1.34204	0.000505872	5.56037	6.35257	6.777	XM_358307
1426216_at	Cog6	component of oligomeric golgi complex 6	1.7337	2.61873	1.51048	8.018e-05	8.61168	9.40553	10.0005	NM_026225
1456614_at	Acn9	ACN9 homolog (S. cerevisiae)	1.73468	2.23753	1.28988	0.000197473	6.86226	7.65692	8.02416	XM_355744
1452159_at	2310001A20Rik	RIKEN cDNA 2310001A20 gene	1.74157	2.21522	1.27197	4.87042e-05	8.7037	9.5041	9.85116	NM_027977
1437318_at	---	---	1.74331	2.40733	1.3809	0.000193888	6.15767	6.9595	7.4251	---
1450839_at	D0H4S114	"DNA segment, human D4S114"	1.74491	2.26552	1.29836	0.000121743	7.87204	8.67519	9.05188	NM_053078
1441902_x_at	---	---	1.74547	2.14617	1.22956	0.000174212	10.1656	10.9692	11.2674	---
1434784_s_at	D15Ertd405e	"DNA segment, Chr 15, ERATO Doi 405, expressed"	1.74596	2.6549	1.52059	1.78834e-05	7.65409	8.45811	9.06275	NM_201359
1424391_at	Nrd1	"nardilysin, N-arginine dibasic convertase, NRD convertase 1"	1.74951	2.32441	1.32861	3.92508e-06	9.91468	10.7216	11.1315	NM_146150
1443881_at	Pofut1	Protein O-fucosyltransferase 1	1.75175	2.00391	1.14395	0.000663837	7.36427	8.17307	8.36709	NM_080463
1426952_at	Arhgap18	Rho GTPase activating protein 18	1.7554	3.68754	2.10068	3.67773e-05	5.65586	6.46766	7.53851	NM_176837
1448300_at	Mgst3	microsomal glutathione S-transferase 3	1.75661	2.5861	1.47221	0.000157896	8.68894	9.50173	10.0597	NM_025569
1424208_at	---	---	1.75671	2.22626	1.26728	0.000317675	6.43903	7.25191	7.59365	---
1452367_at	---	---	1.75716	2.16758	1.23357	1.42567e-06	5.99802	6.81127	7.11411	---
1436236_x_at	---	---	1.75747	2.39606	1.36336	7.13297e-05	9.50274	10.3162	10.7634	---
1449046_a_at	1110007C05Rik	RIKEN cDNA 1110007C05 gene	1.75806	2.48362	1.41271	3.89273e-05	6.78393	7.59792	8.09638	NM_025368
1451652_a_at	5033428A16Rik	RIKEN cDNA 5033428A16 gene	1.75819	2.09175	1.18971	0.000568503	9.49166	10.3058	10.5564	NM_029074
1448279_at	Arpc3	"actin related protein 2/3 complex, subunit 3"	1.75842	2.24478	1.27659	0.000111816	10.7054	11.5197	11.872	NM_019824
1418036_at	Prim2	"DNA primase, p58 subunit"	1.75943	2.18822	1.24371	4.46074e-05	8.70725	9.52237	9.83701	NM_008922
1427079_at	Mapre3	"microtubule-associated protein, RP/EB family, member 3"	1.76064	2.10131	1.19349	1.52018e-05	6.81339	7.62949	7.88468	NM_133350
1423914_at	C630004H02Rik	RIKEN cDNA C630004H02 gene	1.76236	2.05185	1.16427	0.000214589	8.70641	9.52391	9.74334	NM_175454
1434362_at	AW550831	Expressed sequence AW550831	1.76666	2.02721	1.14748	0.000380546	8.82357	9.6446	9.84307	---
1450395_at	Slc22a5	"solute carrier family 22 (organic cation transporter), member 5"	1.76839	2.02855	1.14712	0.000958091	8.19378	9.01622	9.21423	NM_011396
1455481_at	Ids	Iduronate 2-sulfatase	1.76916	2.50095	1.41364	0.000107253	7.76423	8.5873	9.08671	NM_010498
1442175_at	C030027H14Rik	RIKEN cDNA C030027H14 gene	1.77004	2.36283	1.3349	0.000142797	6.31247	7.13626	7.55299	---
1417783_at	Als2	amyotrophic lateral sclerosis 2 (juvenile) homolog (human)	1.77066	2.87462	1.62347	2.3406e-07	9.01898	9.84327	10.5424	NM_028717
1422678_at	Dgat2	diacylglycerol O-acyltransferase 2	1.7707	3.37841	1.90795	6.72031e-05	7.46373	8.28805	9.22007	NM_026384
1435107_at	AW456874	expressed sequence AW456874	1.77075	2.46998	1.39488	6.83149e-05	6.89121	7.71557	8.19571	NM_207232
1426825_at	Fmnl3	formin-like 3	1.77093	2.1155	1.19457	0.000947674	8.10651	8.93102	9.1875	NM_011711
1434230_at	---	---	1.77334	2.47668	1.39662	0.00025445	8.30651	9.13298	9.61492	---
1423634_at	Gsdm1	gasdermin 1	1.77711	2.28687	1.28685	6.4887e-05	4.65043	5.47996	5.84381	NM_021347
1449839_at	Casp3	"caspase 3, apoptosis related cysteine protease"	1.77911	2.13382	1.19938	6.19435e-06	9.11004	9.9412	10.2035	NM_009810
1435461_at	6530407C02Rik	RIKEN cDNA 6530407C02 gene	1.77982	2.5384	1.42621	0.000139027	7.50493	8.33666	8.84885	NM_133853
1448582_at	Ctnnbl1	"catenin, beta like 1"	1.77998	2.32125	1.30409	1.68839e-05	10.4251	11.257	11.64	NM_025680
1424057_at	Gdap2	ganglioside-induced differentiation-associated-protein 2	1.78129	2.02835	1.1387	0.000195606	8.27801	9.11093	9.29832	NM_010269
1433779_at	D130060C09Rik	RIKEN cDNA D130060C09 gene	1.78216	2.24362	1.25894	1.25969e-06	9.77755	10.6112	10.9434	NM_177054 /// NM_199038
1448291_at	Mmp9	matrix metalloproteinase 9	1.78305	2.04889	1.14909	0.000134012	5.69598	6.53033	6.73082	NM_013599
1427115_at	Myh3	"myosin, heavy polypeptide 3, skeletal muscle, embryonic"	1.78373	3.3283	1.86592	0.000155817	5.3377	6.1726	7.07248	XM_354614
1417683_at	Diablo	diablo homolog (Drosophila)	1.78454	2.10626	1.18028	9.6959e-07	9.37339	10.2089	10.4481	NM_023232
1455078_at	---	---	1.78506	2.28732	1.28136	0.000490838	7.74981	8.58578	8.94346	---
1423088_at	Tmod3	tropomodulin 3	1.78509	2.12728	1.1917	0.000241385	8.63973	9.47573	9.72874	NM_016963
1416771_at	Trappc3	trafficking protein particle complex 3	1.78802	2.05261	1.14798	3.28616e-05	9.20402	10.0424	10.2415	NM_013718
1433605_at	Inpp5a	inositol polyphosphate-5-phosphatase A	1.78883	2.18517	1.22156	0.00024541	8.5148	9.35382	9.64255	NM_183144
1450388_s_at	Twsg1	twisted gastrulation homolog 1 (Drosophila)	1.79008	2.83274	1.58246	0.000233842	9.37018	10.2102	10.8724	NM_023053
1449712_s_at	Atp6v1e1	"ATPase, H+ transporting, V1 subunit E isoform 1"	1.79148	2.04781	1.14308	1.36798e-06	10.8528	11.6939	11.8868	NM_007510
1435241_at	D930036F22Rik	RIKEN cDNA D930036F22 gene	1.79175	2.07896	1.1603	2.79829e-05	8.68006	9.52144	9.73593	NM_177171
1416479_a_at	Tmem14c	transmembrane protein 14C	1.79317	2.14811	1.19794	5.62569e-05	9.42051	10.263	10.5236	NM_025387
1416247_at	Dctn3	dynactin 3	1.79339	2.17386	1.21216	4.73762e-05	10.1387	10.9814	11.259	NM_016890
1450531_at	H2-Bl	"histocompatibility 2, blastocyst"	1.79476	2.88844	1.60937	6.39232e-05	7.06647	7.91026	8.59676	NM_008199
1429144_at	2310032D16Rik	RIKEN cDNA 2310032D16 gene	1.79498	2.02847	1.13007	0.000238341	8.21555	9.05952	9.23594	NM_027096 /// NM_028802
1424246_a_at	Tes	testis derived transcript	1.79605	3.12489	1.73987	8.83845e-05	7.25029	8.09512	8.8941	NM_011570 /// NM_207176
1425933_a_at	Nt5c2	"5'-nucleotidase, cytosolic II"	1.79767	3.14594	1.75001	1.90325e-05	8.10398	8.95011	9.75747	NM_029810
1423231_at	Nrgn	neurogranin	1.79796	3.2526	1.80904	7.27076e-06	6.68158	7.52794	8.38317	NM_022029
1451442_at	4931428D14Rik	RIKEN cDNA 4931428D14 gene	1.79828	2.29034	1.27362	1.01419e-05	9.3415	10.1881	10.5371	NM_025740
1436015_s_at	Stk4	serine/threonine kinase 4	1.79968	2.2759	1.26461	6.06388e-05	10.2025	11.0502	11.3889	NM_021420
1448613_at	Ecm1	extracellular matrix protein 1	1.79987	4.31023	2.39475	0.000302179	7.37116	8.21905	9.47892	NM_007899
1423672_at	2510042P03Rik	RIKEN cDNA 2510042P03 gene	1.80083	2.33318	1.29561	0.000134641	6.19953	7.04819	7.42183	XM_485010
1428692_at	1110033O09Rik	RIKEN cDNA 1110033O09 gene	1.80359	2.01565	1.11757	0.000945251	6.63641	7.48728	7.64765	NM_026812
1417787_at	Dkkl1	dickkopf-like 1	1.80474	2.02996	1.1248	3.58362e-05	7.32156	8.17334	8.34301	NM_015789
1426401_at	Ppp3ca	"protein phosphatase 3, catalytic subunit, alpha isoform"	1.80503	2.05204	1.13685	4.29593e-05	8.52424	9.37626	9.5613	NM_008913
1419359_at	MGI:2385923	cardiac lineage protein 1	1.80584	2.09698	1.16122	0.000281969	7.34881	8.20148	8.41712	NM_138753
1435230_at	AI447928	expressed sequence AI447928	1.80677	2.07824	1.15025	0.000933074	7.54323	8.39664	8.59859	---
1436837_at	4933405K18Rik	RIKEN cDNA 4933405K18 gene	1.80896	5.4726	3.02527	0.00020489	8.22711	9.08228	10.6793	NM_175296
1455091_at	Msl2	Male-specific lethal-2 homolog (Drosophila)	1.80909	2.76335	1.52748	4.19179e-05	5.33386	6.18913	6.80028	XM_150227
1435525_at	2900008M13Rik	RIKEN cDNA 2900008M13 gene	1.80961	2.05379	1.13494	1.29138e-05	8.1098	8.96547	9.14809	XM_110121
1434116_at	Cbx2	chromobox homolog 2 (Drosophila Pc class)	1.8113	2.00251	1.10556	6.16249e-05	8.26878	9.12581	9.27059	NM_007623
1424049_at	A930011F22Rik	RIKEN cDNA A930011F22 gene	1.81171	2.13095	1.17621	8.02762e-05	8.40531	9.26266	9.4968	NM_029985
1424296_at	Gclc	"glutamate-cysteine ligase, catalytic subunit"	1.81205	2.76538	1.5261	7.3772e-05	9.06046	9.91808	10.5279	NM_010295
1452942_at	4930438D12Rik	RIKEN cDNA 4930438D12 gene	1.81346	2.16703	1.19497	7.06583e-05	7.83536	8.6941	8.95108	NM_175212
1435448_at	Bcl2l11	BCL2-like 11 (apoptosis facilitator)	1.81475	2.15617	1.18814	0.000231045	8.35692	9.21668	9.46538	NM_009754 /// NM_207680 /// NM_207681
1452202_at	Pde2a	"phosphodiesterase 2A, cGMP-stimulated"	1.81557	3.10621	1.71087	1.41424e-05	6.47586	7.33628	8.11101	NM_001008548
1450870_at	Rala	v-ral simian leukemia viral oncogene homolog A (ras related)	1.81598	2.282	1.25662	8.40148e-05	7.81959	8.68034	9.00988	NM_019491
1460178_at	1300002A08Rik	RIKEN cDNA 1300002A08 gene	1.81661	2.32105	1.27768	1.67507e-06	8.4562	9.31745	9.67098	NM_025827
1448907_at	Thop1	thimet oligopeptidase 1	1.81758	2.14356	1.17935	0.000238981	10.0351	10.8972	11.1352	NM_022653
1436094_at	Gm1052	"gene model 1052, (NCBI)"	1.81767	3.29179	1.811	0.000946808	7.07046	7.93255	8.78934	XM_355651
1422431_at	Magee1	"melanoma antigen, family E, 1"	1.81878	2.40778	1.32384	0.000313106	6.29578	7.15876	7.56349	NM_053201
1421889_a_at	Aplp2	amyloid beta (A4) precursor-like protein 2	1.82003	2.21444	1.2167	3.63891e-05	10.4808	11.3447	11.6277	NM_009691
1421019_at	1700021F05Rik	RIKEN cDNA 1700021F05 gene	1.82157	2.90782	1.59633	0.000161348	9.10897	9.97415	10.6489	NM_026411
1456841_at	---	---	1.82159	2.09377	1.14942	0.00095725	7.41364	8.27884	8.47975	---
1450674_at	Cdk5	cyclin-dependent kinase 5	1.82708	2.03759	1.11522	0.000959278	8.8011	9.67064	9.82797	NM_007668
1454997_at	Msrb3	Methionine sulfoxide reductase B3	1.82731	4.89252	2.67744	3.33213e-05	5.01441	5.88413	7.30499	NM_177092
1417103_at	Ddt	D-dopachrome tautomerase	1.82776	2.25631	1.23446	0.000109634	10.6859	11.556	11.8599	NM_010027
1418929_at	Esrrbl1	estrogen-related receptor beta like 1	1.82826	2.3651	1.29363	4.30261e-05	7.50628	8.37675	8.74818	NM_028680
1429618_at	Cyld	cylindromatosis (turban tumor syndrome)	1.82852	2.19166	1.1986	0.000301851	8.45274	9.32341	9.58476	NM_173369
1420329_at	4930455C21Rik	RIKEN cDNA 4930455C21 gene	1.83085	2.70586	1.47792	2.136e-05	7.97078	8.84329	9.40686	NM_024273
1428427_at	Fbxl2	F-box and leucine-rich repeat protein 2	1.83389	2.0118	1.09701	5.14242e-05	6.79459	7.6695	7.80308	NM_178624
1427940_s_at	Mycbp	c-myc binding protein	1.83409	2.21633	1.20841	1.63754e-05	7.54418	8.41925	8.69236	NM_019660
1421096_at	Trpc1	"transient receptor potential cation channel, subfamily C, member 1"	1.83436	2.15506	1.17483	0.00051519	6.72369	7.59896	7.83142	NM_011643
1451678_at	4430402O11Rik	RIKEN cDNA 4430402O11 gene	1.83539	2.328	1.2684	0.000243657	8.47237	9.34845	9.69146	NM_026272
1418201_at	Plekhg2	"pleckstrin homology domain containing, family G (with RhoGef domain) member 2"	1.83569	2.11459	1.15193	0.000102551	7.57032	8.44664	8.65069	NM_138752
1415766_at	4930564D15Rik	RIKEN cDNA 4930564D15 gene	1.83646	2.58412	1.40712	0.000169264	7.75726	8.63419	9.12694	---
1453228_at	Stx11	syntaxin 11	1.83717	2.75852	1.5015	9.74547e-06	6.6881	7.56558	8.15199	XM_203312
1431667_s_at	2610021K21Rik	RIKEN cDNA 2610021K21 gene	1.83757	2.05545	1.11857	8.57038e-07	5.96821	6.846	7.00766	XM_354690
1423483_s_at	---	---	1.84005	2.28801	1.24345	0.000158676	9.03009	9.90984	10.2242	---
1457008_at	Chrnb4	"Cholinergic receptor, nicotinic, beta polypeptide 4"	1.84305	2.06443	1.12012	0.000277946	6.53059	7.41268	7.57633	NM_148944
1451271_a_at	Acat1	acetyl-Coenzyme A acetyltransferase 1	1.84566	3.27203	1.77282	3.34727e-05	7.85678	8.74092	9.56697	NM_144784
1460693_a_at	Col9a3	"procollagen, type IX, alpha 3"	1.84644	3.12695	1.6935	0.000217462	4.10403	4.98878	5.74878	NM_009936
1418259_a_at	Entpd2	ectonucleoside triphosphate diphosphohydrolase 2	1.84671	2.11867	1.14727	2.40654e-05	8.0681	8.95306	9.15126	NM_009849
1416892_s_at	3110001A13Rik	RIKEN cDNA 3110001A13 gene	1.8469	3.27995	1.77592	1.56305e-05	8.45319	9.3383	10.1669	NM_025626
1452307_at	Cables2	Cdk5 and Abl enzyme substrate 2	1.84792	2.06371	1.11678	7.85457e-07	7.90097	8.78687	8.94621	NM_145851
1456241_a_at	1810073N04Rik	RIKEN cDNA 1810073N04 gene	1.84845	2.10329	1.13787	3.03814e-06	9.69214	10.5785	10.7648	NM_024249
1415696_at	Sara1	SAR1a gene homolog 1 (S. cerevisiae)	1.84911	2.19531	1.18722	3.46255e-06	10.0342	10.921	11.1686	NM_009120
1448753_at	---	---	1.85202	2.30014	1.24197	8.88733e-05	9.91093	10.8	11.1127	---
1415821_at	Sdfr1	stromal cell derived factor receptor 1	1.85208	2.59204	1.39953	8.77848e-05	10.0035	10.8927	11.3776	NM_009145
1450519_a_at	Prkaca	"protein kinase, cAMP dependent, catalytic, alpha"	1.85249	2.41449	1.30338	1.37257e-05	9.47202	10.3615	10.7437	NM_008854
1450928_at	Idb4	inhibitor of DNA binding 4	1.85364	4.1245	2.22508	0.000210854	6.22686	7.11723	8.27108	NM_031166
1424359_at	Oplah	5-oxoprolinase (ATP-hydrolysing)	1.85374	2.31355	1.24804	8.28978e-06	6.40535	7.29579	7.61545	NM_153122
1438627_x_at	Pgd	phosphogluconate dehydrogenase	1.85851	2.04275	1.09914	0.000247965	9.05514	9.94928	10.0857	NM_025801
1429887_at	2310005C01Rik	RIKEN cDNA 2310005C01 gene	1.86149	2.59568	1.39441	9.94087e-08	9.14095	10.0374	10.5171	---
1420762_a_at	Ybx2	Y box protein 2	1.86249	2.36106	1.26769	0.000152332	7.44574	8.34297	8.68517	NM_016875
1428723_at	2310047M10Rik	RIKEN cDNA 2310047M10 gene	1.8625	2.03351	1.09182	8.59799e-05	7.89859	8.79584	8.92256	XM_484040
1425099_a_at	Arntl	aryl hydrocarbon receptor nuclear translocator-like	1.86464	2.32333	1.24599	0.000539894	8.41904	9.31794	9.63523	NM_007489
1418585_at	Ccnh	cyclin H	1.86525	2.46824	1.32328	5.5421e-05	7.44628	8.34566	8.74977	NM_023243
1424002_at	Pdcl3	phosducin-like 3	1.86556	2.04502	1.09619	4.91868e-05	9.93312	10.8327	10.9652	NM_026850
1433520_at	Scap	SREBP cleavage activating protein	1.86565	2.42074	1.29754	0.000479489	9.37808	10.2778	10.6535	NM_001001144
1458427_at	Brip1	BRCA1 interacting protein C-terminal helicase 1	1.86588	2.31073	1.23841	0.000102478	6.59358	7.49344	7.80193	NM_178309
1424106_at	2310047L11Rik /// 1200003C05Rik	RIKEN cDNA 2310047L11 gene /// RIKEN cDNA 1200003C05 gene	1.86771	2.26697	1.21377	1.44734e-05	8.93675	9.83802	10.1175	NM_024205
1457248_x_at	Hsd17b7	hydroxysteroid (17-beta) dehydrogenase 7	1.86773	2.18901	1.17202	0.000117909	7.48172	8.38301	8.612	NM_010476
1435788_at	2900086B20Rik	RIKEN cDNA 2900086B20 gene	1.86859	2.26066	1.20982	0.000656849	7.45617	8.35812	8.63291	---
1454705_at	D15Ertd621e	"DNA segment, Chr 15, ERATO Doi 621, expressed"	1.86914	2.38004	1.27333	6.68498e-06	9.89124	10.7936	11.1422	NM_145959
1436313_at	Scyl2	SCY1-like 2 (S. cerevisiae)	1.87025	2.12827	1.13796	0.000102963	5.22225	6.12548	6.31193	NM_198021
1417164_at	Dusp10	dual specificity phosphatase 10	1.87788	2.29152	1.22027	3.52892e-05	6.78691	7.69601	7.98322	NM_022019
1426208_x_at	Plagl1	pleiomorphic adenoma gene-like 1	1.87883	4.6681	2.48458	0.000802729	8.39343	9.30326	10.6163	NM_009538
1427231_at	Robo1	roundabout homolog 1 (Drosophila)	1.88168	2.03514	1.08155	0.000233728	7.83778	8.74979	8.8629	NM_019413
1455558_at	Gm114	"gene model 114, (NCBI)"	1.88393	3.41737	1.81396	0.000577442	7.23256	8.1463	9.00544	XM_130476
1450264_a_at	Chka	choline kinase alpha	1.88672	2.39446	1.26912	0.000802873	8.71195	9.62783	9.97165	NM_013490
1449660_s_at	Coro1c	"coronin, actin binding protein 1C"	1.88988	2.07709	1.09906	0.000108451	9.67831	10.5966	10.7329	NM_011779
1434549_at	---	---	1.89004	2.52748	1.33726	3.6916e-05	7.49723	8.41565	8.83493	---
1432515_at	2410124H12Rik	RIKEN cDNA 2410124H12 gene	1.89024	2.00261	1.05945	0.000793039	6.80732	7.72589	7.80921	XM_128328 /// XM_358885
1427015_at	LOC380969	similar to KIAA1602 protein	1.89039	2.17327	1.14964	0.000167949	7.6454	8.56408	8.76527	NM_001001884
1441959_s_at	1200003C05Rik	RIKEN cDNA 1200003C05 gene	1.89072	2.14722	1.13566	3.82265e-05	9.38521	10.3042	10.4877	NM_024205
1455218_at	6330503K22Rik	RIKEN cDNA 6330503K22 gene	1.8912	2.12037	1.12117	7.66479e-05	8.78446	9.70377	9.86878	NM_182995
1433988_s_at	C230098O21Rik	RIKEN cDNA C230098O21 gene	1.89208	2.2628	1.19593	0.000600748	6.63094	7.55091	7.80905	---
1424309_a_at	Mocs2	molybdenum cofactor synthesis 2	1.89213	2.29758	1.21428	0.000216467	9.46095	10.381	10.6611	NM_013826
1428826_at	Nr6a1	"nuclear receptor subfamily 6, group A, member 1"	1.89362	2.07697	1.09682	3.22086e-06	9.01136	9.93251	10.0658	NM_010264
1442348_at	---	---	1.89365	2.21123	1.16771	0.000328405	5.31601	6.23717	6.46086	---
1449686_s_at	Scp2	"sterol carrier protein 2, liver"	1.89411	2.389	1.26128	0.000503125	8.59472	9.51624	9.85112	NM_011327
1438631_x_at	Ttc13	tetratricopeptide repeat domain 13	1.89419	2.14631	1.1331	0.000269309	8.92354	9.84512	10.0254	XM_358379
1418962_at	1110005F07Rik	RIKEN cDNA 1110005F07 gene	1.8942	2.34716	1.23913	1.76766e-05	8.90229	9.82388	10.1332	NM_025383
1428800_a_at	3000003F02Rik	RIKEN cDNA 3000003F02 gene	1.89624	3.05268	1.60986	0.000208509	6.65004	7.57318	8.26011	NM_172437
1417294_at	Akr7a5	"aldo-keto reductase family 7, member A5 (aflatoxin aldehyde reductase)"	1.89743	2.39434	1.26188	2.70633e-08	8.94376	9.86781	10.2034	NM_025337
1455322_at	2410066K11Rik	RIKEN cDNA 2410066K11 gene	1.89763	3.94846	2.08073	2.4012e-05	7.23121	8.15541	9.2125	XM_130319
1417635_at	Spa17	sperm autoantigenic protein 17	1.90036	3.33155	1.75312	0.00014684	4.73713	5.6634	6.47332	NM_011449
1416772_at	Cpt2	carnitine palmitoyltransferase 2	1.90275	2.2203	1.16689	0.000111233	8.36759	9.29567	9.51834	NM_009949
1455741_a_at	Ece1	endothelin converting enzyme 1	1.90433	2.04797	1.07542	4.18701e-05	8.32058	9.24987	9.35478	NM_199307
1451229_at	Hdac11	histone deacetylase 11	1.906	2.22444	1.16708	0.000126527	7.01399	7.94453	8.16743	NM_144919
1452173_at	Hadha	"hydroxyacyl-Coenzyme A dehydrogenase/3-ketoacyl-Coenzyme A thiolase/enoyl-Coenzyme A hydratase (trifunctional protein), alpha subunit"	1.90615	2.29552	1.20427	1.00772e-06	9.78616	10.7168	10.985	NM_178878
1435456_at	AI428795	expressed sequence AI428795	1.90723	2.82905	1.48333	0.000507038	5.96915	6.90063	7.46947	NM_024477
1423820_at	1110011K10Rik	RIKEN cDNA 1110011K10 gene	1.90777	2.49211	1.30629	5.53082e-05	9.42623	10.3581	10.7436	NM_170777
1433590_at	Herc3	hect domain and RLD 3	1.90908	3.27408	1.715	9.05564e-05	7.23676	8.16965	8.94786	NM_028705
1451479_a_at	1110038M16Rik	RIKEN cDNA 1110038M16 gene	1.91205	2.45683	1.28492	0.000175563	6.53904	7.47416	7.83584	NM_026837
1455750_at	9630019E01Rik	RIKEN cDNA A230067G21 gene	1.91219	2.1315	1.11469	5.99236e-05	6.66088	7.59611	7.75275	---
1435878_at	Stk38l	serine/threonine kinase 38 like	1.92209	2.29112	1.19199	5.37391e-06	8.06075	9.00342	9.2568	NM_172734
1420859_at	Pkia	"protein kinase inhibitor, alpha"	1.92487	3.00469	1.56099	8.67134e-05	4.60614	5.5509	6.19336	NM_008862
1437017_at	AI480653	expressed sequence AI480653	1.92763	2.09472	1.08668	0.000276227	8.0122	8.95903	9.07896	NM_198626
1446131_at	---	"0 day neonate thymus cDNA, RIKEN full-length enriched library, clone:A430036N23 product:junction cell adhesion molecule 3, full insert sequence"	1.92815	2.0251	1.05028	0.000896957	5.59274	6.53996	6.61074	---
1455597_at	AI585793	expressed sequence AI585793	1.92822	2.2156	1.14904	0.000137249	6.59397	7.54124	7.74167	---
1423833_a_at	2610205H19Rik	RIKEN cDNA 2610205H19 gene	1.92828	2.64566	1.37203	0.000152735	9.24125	10.1886	10.6449	NM_027430
1451601_a_at	BC011467	cDNA sequence BC011467	1.92837	2.26029	1.17213	3.18202e-06	7.54408	8.49146	8.72058	XM_484044
1450560_a_at	Ppp2r5d	"protein phosphatase 2, regulatory subunit B (B56), delta isoform"	1.92872	2.01707	1.0458	3.7252e-06	9.51796	10.4656	10.5302	NM_009358
1439302_at	5730469D23Rik	RIKEN cDNA 5730469D23 gene	1.92933	2.50501	1.29838	0.000183531	5.30316	6.25126	6.62797	NM_172712
1455669_at	Wdr19	WD repeat domain 19	1.93305	2.0293	1.04979	1.5597e-05	7.19321	8.14409	8.21419	NM_153391
1418545_at	Wasf1	WASP family 1	1.93311	2.18577	1.1307	6.84126e-06	10.1086	11.0595	11.2367	NM_031877
1442301_at	AW060742	Expressed sequence AW060742	1.93362	2.00995	1.03948	0.000234159	6.15088	7.10218	7.15804	---
1430769_s_at	2900009I07Rik	RIKEN cDNA 2900009I07 gene	1.93366	2.01946	1.04437	2.39992e-05	8.04328	8.99462	9.05725	NM_026520
1435928_at	6430548M08Rik	RIKEN cDNA 6430548M08 gene	1.9356	2.1034	1.08669	9.74739e-06	7.13768	8.09046	8.2104	NM_172286
1455701_at	Snx26	sorting nexin 26	1.93688	2.37323	1.22528	1.59326e-05	6.19029	7.14402	7.43714	NM_178252
1428973_s_at	0610012D17Rik	RIKEN cDNA 0610012D17 gene	1.93877	2.04999	1.05737	4.61135e-05	8.2093	9.16445	9.24492	NM_025329
1417399_at	Gas6	growth arrest specific 6	1.93946	2.86342	1.4764	7.30328e-05	7.58463	8.54029	9.10237	NM_019521
1450033_a_at	Stat1	signal transducer and activator of transcription 1	1.94082	2.07575	1.06952	6.41225e-06	7.56139	8.51805	8.61502	NM_009283
1423844_s_at	Cbs	cystathionine beta-synthase	1.94633	2.07262	1.06489	1.67076e-05	8.1263	9.08705	9.17775	NM_144855 /// NM_178224
1422174_at	Ipf1	"insulin promoter factor 1, homeodomain transcription factor"	1.94638	2.21475	1.13788	0.000672021	5.07443	6.03523	6.22157	NM_008814
1416500_at	Sacm1l	"SAC1 (supressor of actin mutations 1, homolog)-like (S. cerevisiae)"	1.9512	2.00561	1.02788	0.000373762	8.84644	9.81081	9.85048	NM_030692
1456607_at	5730538E15Rik	RIKEN cDNA 5730538E15 gene	1.95345	2.29296	1.1738	0.000104423	7.30218	8.2682	8.49939	NM_173443
1426865_a_at	---	---	1.954	2.71343	1.38866	0.000624919	8.11244	9.07887	9.55256	---
1451112_s_at	Dap	death-associated protein	1.95439	2.69391	1.37839	1.835e-05	8.2107	9.17742	9.6404	NM_146057
1438085_at	A230048G03Rik	RIKEN cDNA A230048G03 gene	1.95513	2.15866	1.1041	1.39371e-05	6.78922	7.75648	7.89936	XM_283480
1440936_at	Synj2	Synaptojanin 2	1.95543	2.01136	1.02861	1.25543e-05	7.63907	8.60656	8.64725	NM_011523
1416619_at	4632428N05Rik	RIKEN cDNA 4632428N05 gene	1.95664	2.38013	1.21644	4.1696e-05	5.59879	6.56716	6.84983	NM_028732
1420822_s_at	Sgpp1	sphingosine-1-phosphate phosphatase 1	1.95863	3.48201	1.77778	0.000110935	5.72056	6.6904	7.52048	NM_030750
1417430_at	Cdr2	cerebellar degeneration-related 2	1.95933	2.33379	1.19112	9.50249e-06	7.90823	8.87859	9.13091	NM_007672
1460725_at	Xpa	"xeroderma pigmentosum, complementation group A"	1.96046	2.34566	1.19649	0.000390388	6.55111	7.5223	7.7811	NM_011728
1433428_x_at	Tgm2	"transglutaminase 2, C polypeptide"	1.9605	4.76971	2.43291	7.39673e-06	5.5656	6.53682	7.8195	NM_009373
1455089_at	---	---	1.9607	3.20909	1.63671	1.90253e-05	7.10688	8.07824	8.78904	---
1450105_at	Adam10	a disintegrin and metalloprotease domain 10	1.96373	2.27916	1.16062	0.00026152	7.1134	8.087	8.3019	NM_007399
1422670_at	---	---	1.96563	2.158	1.09787	8.76601e-05	8.51092	9.48591	9.62061	---
1434378_a_at	Mxd4	RIKEN cDNA 2810410A03 gene	1.96603	2.37898	1.21004	0.000584418	6.79765	7.77294	8.048	NM_010753
1422252_a_at	Cdc25c	cell division cycle 25 homolog C (S. cerevisiae)	1.96695	2.13013	1.08296	7.44471e-05	7.6385	8.61446	8.72944	NM_009860
1426510_at	C330023F11Rik	RIKEN cDNA C330023F11 gene	1.96743	2.71459	1.37976	0.000741184	7.17036	8.14668	8.6111	NM_178653
1437199_at	Gm337	"gene model 337, (NCBI)"	1.96809	2.56948	1.30557	8.20452e-06	8.20583	9.18263	9.56731	XM_140740
1418643_at	Tm4sf13	transmembrane 4 superfamily member 13	1.96811	2.79506	1.42018	8.97072e-05	9.35561	10.3324	10.8385	NM_025359
1457252_x_at	Pld2	phospholipase D2	1.96851	2.03574	1.03415	0.000123538	7.47788	8.45499	8.50344	NM_008876
1460419_a_at	Prkcb1	"protein kinase C, beta 1"	1.96877	5.56323	2.82574	8.36532e-06	7.33778	8.31507	9.8137	NM_008855
1429678_at	5730508B09Rik	RIKEN cDNA 5730508B09 gene	1.96877	2.99393	1.52071	2.75903e-05	6.6713	7.64859	8.25334	NM_027482
1434228_at	Gm1024	"gene model 1024, (NCBI)"	1.9709	3.24048	1.64416	0.000294103	7.41701	8.39587	9.11322	XM_355470
1434671_at	B230337E12Rik	RIKEN cDNA B230337E12 gene	1.9715	2.09465	1.06246	3.33952e-05	8.03525	9.01455	9.10196	---
1451341_s_at	AI840826	Expressed sequence AI840826	1.97188	2.20118	1.11628	7.73821e-05	7.07116	8.05073	8.20943	NM_145538
1452823_at	Gstk1	glutathione S-transferase kappa 1	1.97439	4.19229	2.12334	0.000164725	6.90851	7.88991	8.97625	NM_029555
1449491_at	Card10	"caspase recruitment domain family, member 10"	1.97466	2.45924	1.2454	4.02947e-06	8.28325	9.26485	9.58146	NM_130859
1431619_a_at	Dtnbp1	dystrobrevin binding protein 1	1.97551	2.61048	1.32142	0.000233454	7.87141	8.85364	9.25573	NM_025772
1435880_at	E430012K20Rik	RIKEN cDNA E430012K20 gene	1.97743	2.03806	1.03066	0.00023725	8.01921	9.00284	9.04641	XM_130845
1460203_at	Itpr1	"inositol 1,4,5-triphosphate receptor 1"	1.97793	2.63353	1.33146	6.98256e-05	8.03315	9.01714	9.43015	NM_010585
1428592_s_at	Usp38	ubiquitin specific protease 38	1.98188	2.14591	1.08277	2.43378e-05	6.84802	7.83489	7.94962	NM_027554
1434923_at	2810437L13Rik	RIKEN cDNA 2810437L13 gene	1.98215	2.24492	1.13257	8.18446e-06	9.26882	10.2559	10.4355	NM_197980
1434900_at	Mkl1	MKL (megakaryoblastic leukemia)/myocardin-like 1	1.98253	2.0344	1.02616	1.85197e-05	8.50252	9.48986	9.52712	NM_153049
1434456_at	Gm440	"gene model 440, (NCBI)"	1.98277	3.36433	1.69679	3.58168e-05	7.29456	8.28208	9.04488	NM_198620
1452283_at	AW123240	expressed sequence AW123240	1.98281	2.24756	1.13352	3.13254e-05	6.86686	7.85441	8.03522	---
1425678_a_at	Snrk	SNF related kinase	1.98318	2.11804	1.068	0.000135856	6.95585	7.94367	8.03858	NM_133741
1418698_a_at	Fech	ferrochelatase	1.98345	2.62238	1.32213	0.000180005	7.29567	8.28368	8.68655	NM_007998
1420996_at	Plxna3	Plexin A3	1.98376	2.04253	1.02962	1.82598e-05	8.45814	9.44638	9.4885	NM_008883
1428217_at	1600012H06Rik	RIKEN cDNA 1600012H06 gene	1.98609	2.38571	1.20121	9.0594e-05	6.9794	7.96933	8.23381	NM_026451
1434865_a_at	Exoc7	exocyst complex component 7	1.98663	2.28999	1.1527	6.25155e-07	7.78036	8.77069	8.9757	NM_016857
1422583_at	Rab3b	"RAB3B, member RAS oncogene family"	1.98682	3.49787	1.76054	1.43479e-05	7.43677	8.42724	9.24325	NM_023537
1417643_at	Tsga2	testis specific gene A2	1.98687	2.53039	1.27356	6.92533e-05	7.1716	8.1621	8.51096	NM_025290
1454680_at	D5Ertd579e	"DNA segment, Chr 5, ERATO Doi 579, expressed"	1.98783	2.58424	1.30003	0.00074181	7.95514	8.94634	9.32488	XM_485595
1456763_at	AI647711	expressed sequence AI647711	1.98806	2.05246	1.03239	9.10309e-06	7.17867	8.17003	8.21603	---
1415983_at	Lcp1	lymphocyte cytosolic protein 1	1.98869	3.2314	1.62489	0.000256878	4.8467	5.83852	6.53886	NM_008879
1451114_at	Cklfsf6	chemokine-like factor super family 6	1.98929	2.118	1.0647	9.68945e-05	9.00193	9.99418	10.0846	NM_026036
1434229_a_at	Polb	"polymerase (DNA directed), beta"	1.98988	2.81397	1.41414	0.000104014	7.11253	8.10521	8.60514	NM_011130
1428296_at	Polr2l	polymerase (RNA) II (DNA directed) polypeptide L	1.99253	2.52435	1.26691	1.7065e-05	11.0007	11.9953	12.3366	---
1428063_at	1110054N06Rik	RIKEN cDNA 1110054N06 gene	1.99395	2.2372	1.122	0.00050492	8.98399	9.97961	10.1457	NM_175134
1450885_at	---	---	1.99738	2.20963	1.10627	1.43626e-05	8.67916	9.67727	9.82297	---
1418455_at	Copz2	"coatomer protein complex, subunit zeta 2"	1.99833	2.28793	1.14492	0.0001087	7.63478	8.63357	8.82883	NM_019877
1435750_at	Gchfr	GTP cyclohydrolase I feedback regulator	1.9986	2.51494	1.25835	0.000286613	6.89524	7.89424	8.22577	NM_177157
1441866_s_at	Ptdss1	phosphatidylserine synthase 1	1.99894	2.03639	1.01874	0.000632874	9.45658	10.4558	10.4826	NM_008959
1418817_at	2810405I11Rik	RIKEN cDNA 2810405I11 gene	2.00029	2.48555	1.24259	2.75823e-05	8.24562	9.24583	9.55918	NM_024190
1428794_at	2810012G08Rik	RIKEN cDNA 2810012G08 gene	2.00088	2.24826	1.12363	5.38398e-05	7.81202	8.81266	8.98083	---
1457100_at	---	Similar to senescence downregulated leo1-like	2.00125	3.38483	1.69136	6.55727e-06	7.26715	8.26805	9.02623	XM_486235
1423266_at	2810405K02Rik	RIKEN cDNA 2810405K02 gene	2.00241	2.46671	1.23187	1.12716e-05	8.10588	9.10761	9.40846	NM_025582
1418602_at	Cdh15	cadherin 15	2.00307	2.09958	1.04818	7.65404e-05	5.9746	6.97681	7.0447	NM_007662
1439526_at	---	"Adult male cecum cDNA, RIKEN full-length enriched library, clone:9130022D06 product:unknown EST, full insert sequence"	2.00307	1.51814	-1.31943	0.000215322	7.66798	8.6702	8.27028	---
1426622_a_at	Qpct	glutaminyl-peptide cyclotransferase (glutaminyl cyclase)	2.00338	3.54509	1.76955	0.000363857	6.30904	7.31148	8.13487	XM_128770
1428509_at	Myo1e	myosin IE	2.00359	1.65521	-1.21048	0.000886706	8.80749	9.81007	9.5345	NM_181072
1424191_a_at	Tmem41a	transmembrane protein 41a	2.00456	2.43101	1.21274	9.51449e-06	9.17006	10.1734	10.4516	NM_025693
1438011_at	Pcyt1a	"phosphate cytidylyltransferase 1, choline, alpha isoform"	2.00594	2.09787	1.04583	8.46991e-07	7.74312	8.7474	8.81205	NM_009981
1424135_at	4930470D19Rik	RIKEN cDNA 4930470D19 gene	2.00599	2.11225	1.05298	2.02424e-05	8.20865	9.21296	9.28743	NM_026274
1433553_at	Garnl3	GTPase activating RANGAP domain-like 3	2.0065	1.95987	-1.02379	0.000145725	6.37915	7.38383	7.34991	NM_178888
1425519_a_at	Ii	Ia-associated invariant chain	2.00821	4.72713	2.3539	1.38166e-05	7.35522	8.36114	9.59619	NM_010545
1435009_at	Slc9a6	"solute carrier family 9 (sodium/hydrogen exchanger), isoform 6"	2.00967	1.96345	-1.02354	0.000472991	7.28319	8.29015	8.25658	NM_172780
1434474_at	Abca5	"ATP-binding cassette, sub-family A (ABC1), member 5"	2.00987	2.93354	1.45957	0.000153861	6.95559	7.96269	8.50823	NM_147219
1435024_at	4931428F04Rik	RIKEN cDNA 4931428F04 gene	2.0102	1.55102	-1.29605	0.000158964	7.6427	8.65004	8.27592	NM_028888
1438685_at	9330177P20Rik	RIKEN cDNA 9330177P20 gene	2.01185	1.53708	-1.30887	2.50937e-05	8.94577	9.95429	9.56596	NM_177462
1418436_at	Stx7	syntaxin 7	2.01303	2.32133	1.15315	0.000163727	9.07745	10.0868	10.2924	NM_016797
1425679_a_at	Mapk8ip1	mitogen activated protein kinase 8 interacting protein 1	2.01346	2.21651	1.10085	0.000246173	8.21395	9.22363	9.36224	NM_011162
1451605_at	Dyx1c1	dyslexia susceptibility 1 candidate 1 homolog (human)	2.01428	1.54318	-1.30527	0.000521397	5.54849	6.55876	6.17441	NM_026314
1456181_at	9530020G05Rik	RIKEN cDNA 9530020G05 gene	2.0144	1.76221	-1.1431	8.50916e-06	7.6005	8.61084	8.41789	XM_145240
1452770_at	Vkorc1	"vitamin K epoxide reductase complex, subunit 1"	2.01489	2.22168	1.10263	7.79596e-05	10.2942	11.3049	11.4458	NM_178600
1436006_at	Eif2ak1	eukaryotic translation initiation factor 2 alpha kinase 1	2.0154	2.21863	1.10084	4.84081e-06	7.43027	8.44133	8.57994	NM_013557
1416994_at	Ttc1	tetratricopeptide repeat domain 1	2.01597	2.14669	1.06484	4.37501e-06	8.54094	9.55241	9.64305	NM_133795
1460335_at	1110030H10Rik	RIKEN cDNA 1110030H10 gene	2.01616	2.64408	1.31144	0.000106933	7.12938	8.14099	8.53214	NM_030257
1429074_at	1700026D08Rik	RIKEN cDNA 1700026D08 gene	2.01686	2.1264	1.05431	0.000226311	6.17962	7.19174	7.26804	NM_029335
1428103_at	---	---	2.01736	2.85961	1.4175	2.28558e-05	8.86676	9.87923	10.3826	---
1435346_at	Spint1	"Serine protease inhibitor, Kunitz type 1 /// CDNA clone MGC:66886 IMAGE:6826080, complete cds"	2.01804	3.18398	1.57776	5.65493e-06	5.94342	6.95638	7.61426	NM_016907
1429335_at	Snapc1	"small nuclear RNA activating complex, polypeptide 1"	2.01805	1.76204	-1.14529	8.39497e-05	7.45857	8.47154	8.27582	NM_178392
1435262_at	Pign	"Phosphatidylinositol glycan, class N"	2.01855	1.8682	-1.08048	0.000363047	7.3073	8.32062	8.20895	NM_013784
1458408_at	---	---	2.01902	2.4201	1.19865	4.17493e-05	6.88185	7.8955	8.15692	---
1453766_a_at	4931407K02Rik	RIKEN cDNA 4931407K02 gene	2.02025	1.97884	-1.02093	0.000198517	6.13099	7.14552	7.11564	NM_029946
1434504_at	Zfyve28	"zinc finger, FYVE domain containing 28"	2.02554	1.51066	-1.34083	0.000490533	7.75124	8.76955	8.34643	XM_132032
1425870_a_at	Kcnip2	Kv channel-interacting protein 2	2.02593	1.83628	-1.10328	0.000215886	5.91693	6.93551	6.79371	NM_030716 /// NM_145703 /// NM_145704
1416844_at	Hrmt1l1	heterogeneous nuclear ribonucleoprotein methyltransferase-like 1 (S. cerevisiae)	2.02894	2.59394	1.27847	0.000137641	8.5199	9.54063	9.89505	NM_133182
1441305_at	Nedd4l	"Neural precursor cell expressed, developmentally down-regulated gene 4-like"	2.02912	1.99326	-1.01799	0.000965044	4.86581	5.88666	5.86094	NM_031881
1460510_a_at	1500041J02Rik	RIKEN cDNA 1500041J02 gene	2.03064	2.04024	1.00472	3.01492e-05	8.41491	9.43685	9.44365	NM_026424
1420127_s_at	Ccpg1	cell cycle progression 1	2.03088	2.8563	1.40643	6.04873e-05	7.48094	8.50304	8.99508	NM_028181
1415737_at	Rfk	riboflavin kinase	2.03142	2.32013	1.14213	0.000215848	9.10692	10.1294	10.3211	NM_019437
1438292_x_at	Adk	adenosine kinase	2.03183	3.2886	1.61854	1.45122e-05	9.38725	10.41	11.1047	NM_134079
1452646_at	Trp53inp2	tumor protein p53 inducible nuclear protein 2	2.03249	2.7541	1.35504	1.61282e-05	8.07339	9.09664	9.53497	NM_178111
1453035_at	Lnp	limb and neural patterns	2.03332	2.59714	1.27729	0.000433507	7.73297	8.7568	9.10989	NM_027133
1434693_at	---	---	2.03416	1.84491	-1.10258	0.000577566	5.31159	6.33602	6.19515	---
1426763_at	Oaz2	ornithine decarboxylase antizyme 2	2.03422	2.0535	1.00948	4.63574e-06	9.7679	10.7924	10.806	NM_010952
1418942_at	Ccdc2	coiled-coil domain containing 2	2.03432	2.13844	1.05118	1.9472e-05	9.13876	10.1633	10.2353	NM_026319
1435641_at	9530018I07Rik	RIKEN cDNA 9530018I07 gene	2.03538	2.07442	1.01918	6.25286e-05	6.74434	7.76964	7.79705	---
1453034_at	Zfp251	zinc finger protein 251	2.03579	1.86309	-1.09269	0.000124401	7.68405	8.70963	8.58175	NM_001007568
1426972_at	Sec24d	"SEC24 related gene family, member D (S. cerevisiae)"	2.03614	2.32688	1.14279	0.00012893	8.4335	9.45934	9.65189	NM_027135
1456320_at	BC049806	cDNA sequence BC049806	2.03727	2.32298	1.14024	0.000161563	7.72247	8.74911	8.93844	NM_172513
1454994_at	Klhl20	kelch-like 20 (Drosophila)	2.03746	2.0563	1.00925	7.0722e-06	8.28362	9.31039	9.32367	NM_144876
1419767_at	Padi3	"peptidyl arginine deiminase, type III"	2.03774	3.90978	1.91869	0.000132453	6.86146	7.88842	8.82855	NM_011060
1420374_at	Foxj2	forkhead box J2	2.04035	1.884	-1.08299	0.00012215	7.81744	8.84626	8.73124	NM_021899
1451974_at	Osbpl2	oxysterol binding protein-like 2	2.04101	1.89365	-1.07782	1.11755e-05	9.69772	10.727	10.6189	NM_144500
1431046_at	2410127E16Rik	RIKEN cDNA 2410127E16 gene	2.04134	1.70407	-1.19792	1.03282e-05	7.41285	8.44237	8.18183	NM_029741
1422593_at	Ap3s1	"adaptor-related protein complex 3, sigma 1 subunit"	2.04253	2.65828	1.30147	1.87898e-05	10.4195	11.4498	11.83	NM_009681
1436460_at	BC030440	CDNA sequence BC030440	2.04267	2.12115	1.03842	0.000393148	7.81152	8.84197	8.89636	NM_173732
1423005_a_at	Espn	espin	2.04493	3.19137	1.56063	0.000433594	4.67482	5.70688	6.349	NM_019585 /// NM_207687 /// NM_207688 /// NM_207689 /// NM_207690 /// NM_207691
1424386_at	BC020184	cDNA sequence BC020184	2.04496	1.82187	-1.12245	0.000347769	6.62559	7.65767	7.49101	NM_144865
1459911_at	D030068L24Rik	RIKEN cDNA D030068L24 gene	2.045	2.0308	-1.00699	0.000148767	8.42788	9.45998	9.44993	XM_111244
1417044_at	Lcmt1	leucine carboxyl methyltransferase 1	2.04533	2.57102	1.25702	3.72096e-05	9.70376	10.7361	11.0661	NM_025304
1426100_a_at	Tk2	"thymidine kinase 2, mitochondrial"	2.0459	1.76357	-1.16009	0.00017102	7.07775	8.11048	7.89624	NM_021028
1424072_at	2010107G23Rik	RIKEN cDNA 2010107G23 gene	2.04668	2.41564	1.18027	4.8931e-06	6.51485	7.54813	7.78726	NM_027251
1434348_at	Fez2	fasciculation and elongation protein zeta 2 (zygin II)	2.04688	3.08275	1.50607	5.2591e-07	7.76768	8.80111	9.3919	NM_199448
1424674_at	Slc39a6	"solute carrier family 39 (metal ion transporter), member 6"	2.04752	1.88935	-1.08372	0.000506138	8.6327	9.66657	9.55059	NM_139143
1442383_at	---	Transcribed locus	2.04879	2.19969	1.07365	0.000716154	5.26634	6.30111	6.40364	---
1422631_at	Ahr	aryl-hydrocarbon receptor	2.04914	2.51304	1.22638	0.000761056	6.75951	7.79453	8.08894	NM_013464
1416452_at	Oat	ornithine aminotransferase	2.0501	4.29129	2.09321	0.000101452	7.94763	8.98332	10.049	NM_016978
1434306_at	Rab3ip	RAB3A interacting protein	2.05156	2.30373	1.12292	0.000431579	8.5933	9.63002	9.79727	NM_001003950
1434299_x_at	Rabl4	"RAB, member of RAS oncogene family-like 4"	2.0518	2.42714	1.18293	0.000141673	7.9006	8.93749	9.17985	NM_025931
1422847_a_at	Prkcd	"protein kinase C, delta"	2.05242	2.29352	1.11747	1.81957e-05	8.44966	9.48699	9.64723	NM_011103
1439496_at	4921524J06Rik	RIKEN cDNA 4921524J06 gene	2.05362	1.71848	-1.19502	0.000626037	7.25923	8.29739	8.04036	NM_029858
1424027_at	---	---	2.05549	2.0012	-1.02713	0.000242608	9.03483	10.0743	10.0357	---
1433706_a_at	AW742319	expressed sequence AW742319	2.05678	2.23611	1.08719	7.45587e-08	9.69722	10.7376	10.8582	NM_021345
1423305_at	Extl1	exostoses (multiple)-like 1	2.05684	1.43924	-1.42911	9.77827e-05	7.63511	8.67554	8.16042	NM_019578
1424670_s_at	Zfyve21	"zinc finger, FYVE domain containing 21"	2.05704	1.87174	-1.099	0.00046345	9.24888	10.2894	10.1533	NM_026752
1435658_at	Slc27a1	"solute carrier family 27 (fatty acid transporter), member 1"	2.05914	1.87283	-1.09948	0.000139635	7.73483	8.77687	8.64005	NM_011977
1434714_at	1300013B24Rik	RIKEN cDNA 1300013B24 gene	2.05964	2.35898	1.14534	0.000789262	8.0262	9.06859	9.26436	NM_026184
1450070_s_at	Pak1	P21 (CDKN1A)-activated kinase 1	2.062	2.19906	1.06647	0.000131089	9.27942	10.3235	10.4163	NM_011035
1428553_at	2900070E19Rik	RIKEN cDNA 2900070E19 gene	2.06249	2.3129	1.12141	4.30119e-06	10.3094	11.3537	11.5191	NM_028419
1450654_a_at	Dhdds	dehydrodolichyl diphosphate synthase	2.06477	2.22841	1.07926	1.82497e-08	7.51769	8.56367	8.6737	NM_026144
1439901_at	---	---	2.065	2.03966	-1.01242	8.93678e-05	5.60938	6.65553	6.63772	---
1437168_at	MGI:2661424	serine-arginine repressor protein	2.0665	2.77946	1.34501	0.000339337	3.77896	4.82615	5.25376	NM_177774
1451529_at	Sgtb	"small glutamine-rich tetratricopeptide repeat (TPR)-containing, beta"	2.06841	1.8408	-1.12365	0.000127002	7.93652	8.98504	8.81685	NM_144838
1426522_at	Hadhb	"hydroxyacyl-Coenzyme A dehydrogenase/3-ketoacyl-Coenzyme A thiolase/enoyl-Coenzyme A hydratase (trifunctional protein), beta subunit"	2.06992	1.92777	-1.07374	0.000348772	9.83743	10.887	10.7844	NM_145558
1424948_x_at	H2-D1 /// H2-K1 /// H2-L /// LOC56628	"histocompatibility 2, D region locus 1 /// histocompatibility 2, K1, K region /// histocompatibility 2, D region /// MHC (A.CA/J(H-2K-f) class I antigen"	2.06999	4.22306	2.04014	0.000923005	7.09096	8.14058	9.16925	NM_001001892 /// NM_010380 /// NM_019909
1436256_at	Grpel2	"GrpE-like 2, mitochondrial"	2.07033	1.8183	-1.13861	0.000157936	7.42634	8.4762	8.28893	NM_021296
1437187_at	E2f7	E2F transcription factor 7	2.07141	2.145	1.03553	2.43839e-05	8.04311	9.09372	9.14409	NM_178609
1449412_at	1810046J19Rik	RIKEN cDNA 1810046J19 gene	2.07185	2.77136	1.33762	5.32826e-05	9.61232	10.6632	11.0829	NM_025559
1425830_a_at	2810452K22Rik	RIKEN cDNA 2810452K22 gene	2.07211	2.07355	1.00069	0.00053953	8.24381	9.29491	9.29591	NM_026048
1424595_at	F11r	F11 receptor	2.0739	1.66394	-1.24638	2.35695e-05	9.26293	10.3153	9.99753	NM_172647
1434187_at	AI849156	Expressed sequence AI849156	2.07511	1.81683	-1.14216	0.000237822	8.71763	9.77081	9.57905	NM_183142
1442119_at	C77604	Expressed sequence C77604	2.07511	1.527	-1.35894	5.12736e-07	6.63524	7.68843	7.24595	NM_001008705
1418075_at	St6galnac4	"ST6 (alpha-N-acetyl-neuraminyl-2,3-beta-galactosyl-1,3)-N-acetylgalactosaminide alpha-2,6-sialyltransferase 4"	2.07603	1.76817	-1.17412	0.000369722	6.93058	7.98441	7.75283	NM_011373
1433546_at	Gns	glucosamine (N-acetyl)-6-sulfatase	2.07641	2.56926	1.23736	3.021e-05	9.09916	10.1532	10.4605	NM_029364
1434385_at	---	---	2.07723	1.99513	-1.04115	2.22494e-05	9.60423	10.6589	10.6007	---
1435444_at	Atf6	activating transcription factor 6	2.07778	1.84822	-1.12421	0.000650793	8.0831	9.13815	8.96924	XM_129579
1416109_at	Fuca1	"fucosidase, alpha-L- 1, tissue"	2.07797	2.73163	1.31457	8.09947e-05	9.15271	10.2079	10.6025	NM_024243
1419216_at	Azi1	5-azacytidine induced gene 1	2.07893	1.72671	-1.20398	0.000358118	8.46885	9.52469	9.25688	NM_009734
1424382_at	Rcn3	"reticulocalbin 3, EF-hand calcium binding domain"	2.07977	1.99194	-1.04409	0.000871068	7.38943	8.44585	8.38361	NM_026555
1417874_at	2310004K06Rik	RIKEN cDNA 2310004K06 gene	2.07997	2.02901	-1.02512	0.000303615	7.45947	8.51603	8.48024	NM_020050
1429916_at	9530077C05Rik	RIKEN cDNA 9530077C05 gene	2.08061	2.15134	1.034	0.000545885	6.60774	7.66474	7.71297	NM_026739
1424212_at	9430023L20Rik	RIKEN cDNA 9430023L20 gene	2.08157	2.83609	1.36247	7.91437e-07	9.14561	10.2033	10.6495	NM_026566
1451429_at	5730466C23Rik	RIKEN cDNA 5730466C23 gene	2.08173	1.88703	-1.10318	3.13663e-05	7.57377	8.63155	8.48989	NM_027469
1427199_at	2510002A14Rik	RIKEN cDNA 2510002A14 gene	2.08185	2.13794	1.02694	8.37479e-05	8.07579	9.13365	9.17201	NM_028194
1434026_at	Atp8b2	"Atpase, class I, type 8B, member 2"	2.08259	1.68055	-1.23923	9.27264e-05	9.41986	10.4782	10.1688	XM_283873
1437363_at	Homer1	homer homolog 1 (Drosophila)	2.0829	1.73116	-1.20318	0.000774912	7.64908	8.70767	8.44082	NM_011982 /// NM_147176 /// NM_152134
1449536_at	Kcnn1	"potassium intermediate/small conductance calcium-activated channel, subfamily N, member 1"	2.08324	1.86916	-1.11453	0.000226909	6.79852	7.85735	7.70091	NM_032397
1423175_s_at	Pard6b	par-6 (partitioning defective 6) homolog beta (C. elegans)	2.08378	2.33002	1.11817	0.000865295	7.34322	8.40242	8.56356	NM_021409
1449432_a_at	Mell1	mel transforming oncogene-like 1	2.08658	3.60168	1.72611	8.86308e-06	6.60403	7.66518	8.4527	NM_013783
1451264_at	4930488L10Rik	RIKEN cDNA 4930488L10 gene	2.08771	2.94236	1.40937	1.77335e-05	7.5004	8.56232	9.05737	NM_028127
1432361_a_at	1700022C02Rik	RIKEN cDNA 1700022C02 gene	2.08933	2.51041	1.20154	2.0826e-05	8.38667	9.44971	9.7146	NM_025495
1437508_at	5730497N03Rik	RIKEN cDNA 5730497N03 gene	2.09022	2.7066	1.29489	2.58242e-05	5.14857	6.21223	6.58505	---
1430574_at	Cdkn3	cyclin-dependent kinase inhibitor 3	2.0903	2.79002	1.33475	9.79826e-05	6.7517	7.81541	8.23198	XM_484366
1426743_at	MGI:2384914	Dip3 beta	2.09131	1.79257	-1.16665	0.000213491	8.99286	10.0573	9.83489	NM_145220
1424495_a_at	Cklf	chemokine-like factor	2.09132	2.68268	1.28277	1.27712e-07	7.6378	8.70222	9.06148	NM_029295 /// NM_029313
1460401_at	2310050N11Rik	RIKEN cDNA 2310050N11 gene	2.09136	2.23833	1.07027	0.000122189	9.24377	10.3082	10.4062	XM_193956
1459875_x_at	---	---	2.09144	2.99898	1.43393	0.00014315	6.13738	7.20188	7.72185	---
1415840_at	Elovl5	"ELOVL family member 5, elongation of long chain fatty acids (yeast)"	2.09199	2.56756	1.22733	5.23772e-06	10.5489	11.6138	11.9093	NM_134255
1433712_at	AW555464	expressed sequence AW555464	2.09214	2.40095	1.1476	5.62064e-05	8.87981	9.94479	10.1434	XM_354699
1423355_at	Snap29	synaptosomal-associated protein	2.09224	2.03279	-1.02924	0.000446072	6.51488	7.57993	7.53835	NM_023348
1448657_a_at	Dnajb10	"DnaJ (Hsp40) homolog, subfamily B, member 10"	2.09298	2.31721	1.10713	1.40086e-06	7.12064	8.1862	8.33303	NM_020266 /// NM_178055
1433752_s_at	D030016E14Rik	RIKEN cDNA D030016E14 gene	2.09482	2.03874	-1.02751	5.66426e-05	9.23662	10.3034	10.2643	---
1452375_at	Aldh4a1	"aldehyde dehydrogenase 4 family, member A1"	2.09627	2.0399	-1.02763	4.76728e-05	8.55507	9.6229	9.58357	NM_175438
1429219_at	1200009F10Rik	RIKEN cDNA 1200009F10 gene	2.09664	2.78106	1.32644	7.07911e-05	7.32856	8.39664	8.8042	NM_026166
1434996_at	Slc25a16	"solute carrier family 25 (mitochondrial carrier, Graves disease autoantigen), member 16"	2.09712	1.81838	-1.15329	6.70067e-05	7.83079	8.8992	8.69345	NM_175194
1455854_a_at	Ssh1	slingshot homolog 1 (Drosophila)	2.09735	1.61643	-1.29752	0.000155256	8.19679	9.26536	8.8896	NM_198109
1434109_at	Sh3bgrl2	SH3 domain binding glutamic acid-rich protein like 2	2.09781	3.12395	1.48915	1.15361e-06	7.69758	8.76647	9.34096	NM_172507
1455032_at	9630037P07Rik	RIKEN cDNA 9630037P07 gene	2.09923	2.78144	1.32498	0.000177453	8.89394	9.96379	10.3698	XM_149022
1433536_at	Lrp11	low density lipoprotein receptor-related protein 11	2.09941	2.11022	1.00515	2.30311e-05	8.76513	9.83511	9.84252	NM_172784
1433691_at	Ppp1r3c	"protein phosphatase 1, regulatory (inhibitor) subunit 3C"	2.09966	4.64829	2.21383	6.90407e-05	5.61168	6.68184	7.82838	NM_016854
1454819_at	---	Transcribed locus	2.10035	2.45249	1.16766	2.28792e-05	8.70625	9.77688	10.0005	---
1421191_s_at	Gopc	golgi associated PDZ and coiled-coil motif containing	2.10073	1.69371	-1.24031	0.000704109	7.42447	8.49536	8.18466	NM_053187
1417483_at	Nfkbiz	"nuclear factor of kappa light polypeptide gene enhancer in B-cells inhibitor, zeta"	2.10124	2.49054	1.18527	0.000573519	5.38927	6.46052	6.70573	NM_030612
1417144_at	---	---	2.10222	2.08784	-1.00689	1.51945e-05	8.94062	10.0125	10.0026	---
1418954_at	---	---	2.10239	2.15206	1.02362	1.45399e-05	7.62742	8.69945	8.73314	---
1417858_at	Rasal1	RAS protein activator like 1 (GAP1 like)	2.10432	2.0382	-1.03244	5.50244e-06	7.97809	9.05144	9.00538	NM_013832
1433449_at	B930037P14Rik	RIKEN cDNA B930037P14 gene	2.10451	2.18039	1.03606	0.000271508	5.76888	6.84237	6.89347	---
1434820_s_at	Pkig	"protein kinase inhibitor, gamma"	2.1051	2.77714	1.31925	0.000164709	8.10502	9.17891	9.57862	NM_011106
1417046_at	Tusc4	tumor suppressor candidate 4	2.10708	1.73005	-1.21793	1.55163e-05	8.82139	9.89663	9.6122	NM_018879
1420824_at	Sema4d	"sema domain, immunoglobulin domain (Ig), transmembrane domain (TM) and short cytoplasmic domain, (semaphorin) 4D"	2.10948	2.05917	-1.02443	0.00020907	8.73319	9.81007	9.77526	NM_013660
1433561_at	Centb2	"centaurin, beta 2"	2.11042	2.12125	1.00513	0.000165919	9.29005	10.3676	10.375	XM_193836 /// XM_489555
1424235_at	Ormdl2	ORM1-like 2 (S. cerevisiae)	2.11197	2.20501	1.04405	1.06265e-07	9.57957	10.6582	10.7204	NM_024180
1422679_s_at	Sh2bp1	SH2 domain binding protein 1 (tetratricopeptide repeat containing)	2.11231	2.09229	-1.00957	1.32378e-05	9.80311	10.8819	10.8682	NM_009431
1429800_at	9130221H12Rik	RIKEN cDNA 9130221H12 gene	2.11325	1.77191	-1.19263	0.000379111	7.6615	8.74096	8.48681	NM_178400
1434738_at	Tarsl2	threonyl-tRNA synthetase-like 2	2.11346	3.28174	1.55278	8.66552e-06	6.71152	7.79112	8.42598	NM_172310
1418774_a_at	Atp7a	"ATPase, Cu++ transporting, alpha polypeptide"	2.1158	2.25436	1.06549	7.81656e-05	6.98123	8.06243	8.15395	NM_009726
1455244_at	Daam1	dishevelled associated activator of morphogenesis 1	2.11593	2.24657	1.06174	0.00023336	8.5502	9.63149	9.71793	NM_026102
1422721_at	Tnk1	"tyrosine kinase, non-receptor, 1"	2.11623	1.47661	-1.43317	0.000970837	8.08581	9.16731	8.6481	NM_031880
1434984_at	6330514A18Rik	RIKEN cDNA 6330514A18 gene	2.11697	3.7251	1.75964	6.53861e-05	7.60542	8.68742	9.50269	NM_183152
1415793_at	Pnpo	pyridoxine 5'-phosphate oxidase	2.11773	2.20483	1.04113	2.56885e-05	9.23062	10.3131	10.3713	NM_134021
1425066_a_at	1110061O04Rik	RIKEN cDNA 1110061O04 gene	2.11816	2.19979	1.03854	6.28211e-05	9.15655	10.2394	10.2939	NM_026849
1416953_at	Ctgf	connective tissue growth factor	2.11972	9.87756	4.65984	0.000680341	8.7165	9.80037	12.0207	NM_010217
1432158_a_at	Trappc2	trafficking protein particle complex 2	2.1199	2.36524	1.11573	4.92561e-05	8.51891	9.60291	9.7609	NM_025432
1434267_at	Nek1	NIMA (never in mitosis gene a)-related expressed kinase 1	2.12067	2.86585	1.35139	1.02058e-06	8.23939	9.32391	9.75835	XM_356077
1424062_at	Ube2d1	"ubiquitin-conjugating enzyme E2D 1, UBC4/5 homolog (yeast)"	2.12109	2.51138	1.184	2.59472e-05	8.31278	9.39758	9.64126	NM_145420
1434325_x_at	Prkar1b	"protein kinase, cAMP dependent regulatory, type I beta"	2.12164	4.77461	2.25043	2.37117e-07	5.76557	6.85075	8.02095	NM_008923
1455135_at	2610014I16Rik	RIKEN cDNA 2610014I16 gene	2.1226	2.31533	1.0908	5.00387e-05	6.90973	7.99557	8.12095	---
1437069_at	Osbpl8	oxysterol binding protein-like 8	2.12288	2.84542	1.34036	4.41577e-05	7.74747	8.83349	9.25611	NM_001003717 /// NM_175489
1444769_at	Tex9	Testis expressed gene 9	2.12423	3.5482	1.67035	0.000835775	4.37273	5.45967	6.19982	NM_009359
1451975_at	2810453I06Rik	RIKEN cDNA 2810453I06 gene	2.12461	2.36038	1.11097	6.57967e-06	6.92805	8.01525	8.16707	NM_026050 /// NM_133703
1436422_at	BC026590	cDNA sequence BC026590	2.12498	2.54444	1.19739	6.89702e-05	7.00539	8.09284	8.35273	XM_485382
1455303_at	---	---	2.1253	3.24715	1.52785	1.52206e-05	6.02466	7.11233	7.72383	---
1423486_at	1200020A08Rik	RIKEN cDNA 1200020A08 gene	2.12611	2.56993	1.20875	5.51968e-05	9.48323	10.5714	10.845	NM_019936
1434387_at	AI429612	expressed sequence AI429612	2.12675	2.30104	1.08195	1.42901e-06	9.09832	10.187	10.3006	NM_207217
1434928_at	Gas2l1	growth arrest-specific 2 like 1	2.12694	1.72863	-1.23042	4.44259e-06	8.89378	9.98256	9.68341	NM_030228 /// NM_144560
1436077_a_at	Fcho1	FCH domain only 1	2.12935	2.14567	1.00766	5.42168e-05	8.44601	9.53643	9.54744	NM_028715
1425616_a_at	2410005K17Rik	RIKEN cDNA 2410005K17 gene	2.13104	2.37479	1.11438	1.43566e-05	9.16751	10.2591	10.4153	NM_024462
1435852_at	D130060H24Rik	RIKEN cDNA D130060H24 gene	2.132	1.57231	-1.35596	0.000185	6.74266	7.83487	7.39555	NM_182927
1457716_at	Za20d1	"Zinc finger, A20 domain containing 1"	2.13288	1.99148	-1.071	3.41429e-05	6.44665	7.53945	7.44049	XM_110475
1460428_at	1100001D10Rik	RIKEN cDNA 1100001D10 gene	2.13477	2.03882	-1.04706	9.13796e-07	10.3715	11.4655	11.3992	---
1416157_at	Vcl	vinculin	2.13551	2.93874	1.37613	3.72517e-05	8.16472	9.2593	9.71992	NM_009502
1438483_at	---	---	2.13554	3.23723	1.51588	3.21357e-06	8.06183	9.15643	9.75659	---
1436049_at	---	---	2.1363	2.32064	1.08629	0.000637096	7.00784	8.10295	8.22237	---
1436348_at	---	Transcribed locus	2.13652	2.1262	-1.00485	7.98689e-05	8.41555	9.51081	9.50383	---
1423119_at	Rshl2	radial spokehead-like 2	2.13693	2.60215	1.2177	0.000119641	7.36774	8.46328	8.74744	NM_025789
1434606_at	Erbb3	v-erb-b2 erythroblastic leukemia viral oncogene homolog 3 (avian)	2.13887	1.65838	-1.28973	1.91366e-05	8.54659	9.64344	9.27637	XM_125954
1451046_at	Zfpm1	"zinc finger protein, multitype 1"	2.13898	2.69712	1.26093	7.50383e-05	7.04691	8.14383	8.47833	NM_009569
1441960_x_at	5730494M16Rik	RIKEN cDNA 5730494M16 gene	2.1394	3.04549	1.42353	0.000150366	7.33049	8.4277	8.93717	NM_001004361
1426716_at	Tdrd7	tudor domain containing 7	2.14004	4.3121	2.01496	0.000269023	5.44639	6.54402	7.55478	NM_146142
1434441_at	---	"Mus musculus, clone IMAGE:4015738, mRNA"	2.14014	2.43762	1.139	0.000450953	7.22917	8.32687	8.51464	---
1428405_at	Hcfc1r1	host cell factor C1 regulator 1 (XPO1-dependent)	2.14101	3.05316	1.42604	5.3518e-05	9.72807	10.8264	11.3384	NM_181821
1424040_at	BC019977	cDNA sequence BC019977	2.14359	2.14823	1.00216	9.75716e-07	9.54286	10.6429	10.646	NM_144941
1418012_at	Sh3glb1	SH3-domain GRB2-like B1 (endophilin)	2.14529	2.40695	1.12197	0.000180641	7.29028	8.39145	8.55748	NM_019464
1426799_at	Rab8b	"RAB8B, member RAS oncogene family"	2.14664	2.40612	1.12088	0.000999001	8.31742	9.41949	9.58413	NM_173413
1460174_at	Dexi	dexamethasone-induced transcript	2.14667	2.19525	1.02263	0.000934327	7.38216	8.48426	8.51655	NM_021428
1417398_at	Rras2	related RAS viral (r-ras) oncogene homolog 2	2.14682	2.65441	1.23644	6.18076e-05	9.05184	10.154	10.4602	NM_025846
1421877_at	Mapk9	mitogen activated protein kinase 9	2.14682	2.19452	1.02222	1.6988e-06	8.94847	10.0507	10.0824	NM_016961 /// NM_207692
1418865_at	Zfp385	zinc finger protein 385	2.14786	2.13829	-1.00448	4.12399e-05	8.57575	9.67865	9.6722	NM_013866
1429159_at	4631408O11Rik	RIKEN cDNA 4631408O11 gene	2.15023	7.27158	3.38177	4.2038e-05	4.7304	5.83489	7.59267	---
1453310_at	Ppil6	peptidylprolyl isomerase (cyclophilin)-like 6	2.15147	2.4487	1.13815	5.65606e-05	4.83	5.93532	6.12201	---
1417068_a_at	Ptpn1	"protein tyrosine phosphatase, non-receptor type 1"	2.15265	2.45054	1.13839	4.43629e-05	9.20846	10.3146	10.5016	NM_011201
1439841_at	Zfyve27	"zinc finger, FYVE domain containing 27"	2.15273	1.88914	-1.13953	0.000113665	6.42783	7.53399	7.34556	NM_177319
1434156_at	Rab11fip4	RAB11 family interacting protein 4 (class II)	2.15808	2.25874	1.04664	9.45792e-06	8.38126	9.49101	9.55678	NM_175543
1421087_at	Per3	period homolog 3 (Drosophila)	2.15862	1.91988	-1.12435	1.24943e-05	6.82763	7.93774	7.76864	NM_011067
1423096_at	Capn7	calpain 7	2.15875	3.0175	1.3978	9.30134e-06	8.98709	10.0973	10.5804	NM_009796
1429146_at	6620401M08Rik	RIKEN cDNA 6620401M08 gene	2.15975	2.24275	1.03843	1.45692e-05	7.17255	8.28341	8.33782	XM_489178
1440286_at	Fbxl16	F-box and leucine-rich repeat protein 16	2.16028	1.80486	-1.19692	2.02441e-05	8.07296	9.18417	8.92485	XM_128530
1424442_a_at	Pja2	"praja 2, RING-H2 motif containing"	2.1615	2.2769	1.05339	3.20482e-05	8.52165	9.63368	9.70872	NM_144859
1452828_at	Fbxo21	F-box only protein 21	2.16289	2.50134	1.15648	4.29132e-05	8.63374	9.74671	9.95645	NM_145564
1424790_at	---	---	2.16339	1.87959	-1.15099	2.49606e-05	8.13507	9.24837	9.04549	---
1435404_at	Disp2	dispatched homolog 2 (Drosophila)	2.16408	2.4663	1.13965	0.000517284	6.59229	7.70605	7.89464	NM_170593
1424092_at	Epb4.1	erythrocyte protein band 4.1	2.16414	2.4882	1.14974	2.35803e-05	8.19839	9.31218	9.51349	NM_183428
1426766_at	6330403K07Rik	RIKEN cDNA 6330403K07 gene	2.16567	3.43111	1.58432	0.000863042	6.1937	7.30851	7.97237	NM_134022
1436592_at	---	Transcribed locus	2.16575	2.07673	-1.04286	0.000315917	6.78534	7.9002	7.83965	---
1452754_at	5730592L21Rik	RIKEN cDNA 5730592L21 gene	2.16615	2.24928	1.03838	8.95322e-06	9.99269	11.1078	11.1622	NM_029720
1437767_s_at	Fts	fused toes	2.16635	2.21891	1.02426	0.000910135	6.30595	7.42122	7.45581	NM_010241
1415886_at	Sh2d3c	SH2 domain containing 3C	2.16655	1.96026	-1.10524	5.29483e-06	7.73459	8.84999	8.70563	NM_013781
1455486_at	Pias1	protein inhibitor of activated STAT 1	2.16758	2.71671	1.25334	0.000175651	6.08433	7.20042	7.52619	NM_019663
1423644_at	Aco1	aconitase 1	2.16839	2.62117	1.20881	2.95897e-07	8.83061	9.94724	10.2208	NM_007386
1436216_s_at	2610204M08Rik	RIKEN cDNA 2610204M08 gene	2.16843	2.98288	1.37559	0.000583329	6.8138	7.93045	8.39051	NM_198411
1436978_at	---	---	2.17046	2.15155	-1.00879	0.00389879	5.57069	6.68869	6.67607	---
1447503_at	BC016495	cDNA sequence BC016495	2.17055	2.57136	1.18466	0.000906597	4.9821	6.10016	6.34463	NM_145497
1424076_at	Gdpd1	glycerophosphodiester phosphodiesterase domain containing 1	2.17145	3.82253	1.76036	9.97874e-05	5.42332	6.54198	7.35785	NM_025638
1426663_s_at	Pcanap6	prostate cancer associated protein 6	2.17339	2.2517	1.03603	6.3703e-06	6.06767	7.18762	7.23869	NM_145977
1459890_s_at	1110008P14Rik	RIKEN cDNA 1110008P14 gene	2.1734	3.09253	1.4229	5.29807e-05	8.95451	10.0745	10.5833	NM_198001
1454806_at	D12Ertd553e	"DNA segment, Chr 12, ERATO Doi 553, expressed"	2.17552	2.5522	1.17314	0.000187086	6.07652	7.19788	7.42826	NM_029758
1427982_s_at	Syne2	synaptic nuclear envelope 2	2.17633	3.13012	1.43825	0.000112086	6.09512	7.21702	7.74134	---
1452958_at	2900006N09Rik	RIKEN cDNA 2900006N09 gene	2.17688	2.34118	1.07548	2.08066e-05	7.25688	8.37914	8.48412	NM_028386
1451181_at	2410008J05Rik	RIKEN cDNA 2410008J05 gene	2.17898	1.79666	-1.21279	0.00050596	7.23177	8.35543	8.07709	NM_153776
1434833_at	Map4k2	mitogen activated protein kinase kinase kinase kinase 2	2.17968	1.9228	-1.13359	3.81482e-05	7.11406	8.23818	8.05727	NM_009006
1439874_at	9330102E08Rik	RIKEN cDNA 9330102E08 gene	2.18041	2.0637	-1.05655	0.000916417	6.28781	7.41241	7.33305	XM_489154
1438022_at	Rab11fip3	RAB11 family interacting protein 3 (class II)	2.18106	2.1209	-1.02837	8.93641e-06	7.27404	8.39907	8.35871	XM_484616
1418572_x_at	Tnfrsf12a	"tumor necrosis factor receptor superfamily, member 12a"	2.18389	2.76326	1.26529	9.81564e-06	8.22244	9.34934	9.68881	NM_013749
1417535_at	Fbxo25	F-box only protein 25	2.18611	2.04087	-1.07117	0.000362854	8.27219	9.40055	9.30137	NM_025785
1459994_x_at	Trfr2	transferrin receptor 2	2.1897	2.33763	1.06756	0.000948363	5.82353	6.95426	7.04858	NM_015799
1453600_at	4932411G06Rik	RIKEN cDNA 4932411G06 gene	2.18993	1.12655	-1.94392	2.39912e-05	7.62346	8.75434	7.79538	NM_028481
1455735_at	Ap1s3	"adaptor-related protein complex AP-1, sigma 3"	2.19586	6.18702	2.81758	0.000550011	4.93304	6.06782	7.56228	NM_183027
1436193_at	Man1c1	"mannosidase, alpha, class 1C, member 1"	2.19588	2.30825	1.05117	2.61038e-08	7.53274	8.66754	8.73954	NM_207237
1428715_at	2810423A18Rik	RIKEN cDNA 2810423A18 gene	2.19693	2.43151	1.10678	2.24614e-06	7.8524	8.98789	9.13426	---
1419058_at	MGI:1929022	RNA polymerase I associated factor	2.19708	2.09534	-1.04856	0.000259222	7.82135	8.95694	8.88854	NM_022811
1434194_at	Mtap2	Microtubule-associated protein 2	2.1977	3.37528	1.53582	0.000735695	5.05187	6.18787	6.80688	NM_008632
1423586_at	Axl	AXL receptor tyrosine kinase	2.19817	2.17603	-1.01017	8.03881e-05	5.98581	7.12212	7.10751	NM_009465
1434500_at	Ttyh2	Tweety homolog 2 (Drosophila)	2.1985	2.30625	1.04901	0.0007072	7.92224	9.05875	9.12779	NM_053273
1452330_a_at	1200013A08Rik	RIKEN cDNA 1200013A08 gene	2.20096	1.62797	-1.35196	6.51489e-05	9.117	10.2551	9.82008	NM_024263
1452879_at	Synpo2	synaptopodin 2	2.20187	2.5757	1.16978	4.27799e-05	4.61333	5.75205	5.97829	---
1448477_at	Chst12	carbohydrate sulfotransferase 12	2.20262	2.57123	1.16735	6.13565e-06	8.15941	9.29863	9.52187	NM_021528
1416262_at	Tmem19	transmembrane protein 19	2.20292	2.21426	1.00515	0.000697793	8.29832	9.43773	9.44514	NM_133683
1416689_at	Tuft1	tuftelin 1	2.20374	3.12225	1.41679	2.41892e-05	7.62183	8.76179	9.26442	NM_011656
1424126_at	Alas1	aminolevulinic acid synthase 1	2.20561	1.98481	-1.11124	0.000437708	9.05767	10.1988	10.0467	NM_020559
1423612_at	AI462438	expressed sequence AI462438	2.20664	2.21405	1.00335	0.000192884	9.82304	10.9649	10.9697	NM_133840
1417630_at	Mknk1	MAP kinase-interacting serine/threonine kinase 1	2.20779	2.14987	-1.02694	5.08521e-05	7.79764	8.94024	8.90189	NM_021461
1417510_at	Vps4a	vacuolar protein sorting 4a (yeast)	2.20823	2.3352	1.0575	5.21182e-06	8.87054	10.0134	10.0941	NM_126165
1452124_at	2900054D09Rik	RIKEN cDNA 2900054D09 gene	2.2083	2.06626	-1.06874	0.00023706	7.39574	8.53867	8.44276	---
1424243_at	BC016198	cDNA sequence BC016198	2.20859	2.04397	-1.08054	0.000206187	8.29167	9.4348	9.32304	NM_203507
1416472_at	Syap1	synapse associated protein 1	2.20859	2.20632	-1.00103	1.03939e-07	8.56442	9.70755	9.70607	NM_025932
1423883_at	Acsl1	Acyl-CoA synthetase long-chain family member 1	2.2087	2.24014	1.01423	0.000565182	9.17855	10.3217	10.3421	NM_007981
1436867_at	Srl	sarcalumenin	2.20879	1.87128	-1.18036	0.000270729	7.23067	8.37392	8.13469	NM_175347
1451412_a_at	0610009H04Rik	RIKEN cDNA 0610009H04 gene	2.21044	2.28916	1.03561	2.86021e-05	8.88749	10.0318	10.0823	NM_018854
1416267_at	Scoc	short coiled-coil protein	2.21289	2.39891	1.08407	0.000235704	8.16395	9.30988	9.42634	NM_019708
1421410_a_at	Pstpip2	proline-serine-threonine phosphatase-interacting protein 2	2.21309	2.01589	-1.09782	0.000108758	5.26479	6.41085	6.2762	NM_013831
1443849_x_at	Urod	uroporphyrinogen decarboxylase	2.21362	2.53704	1.14611	8.15259e-05	10.5231	11.6695	11.8662	NM_009478
1449126_at	Zfp90	zinc finger protein 90	2.21379	2.04423	-1.08295	6.21129e-05	6.42001	7.56653	7.45157	NM_011764
1434388_at	5330417K06Rik	RIKEN cDNA 5330417K06 gene	2.21595	2.29765	1.03687	2.79875e-05	7.64402	8.79195	8.84418	---
1425558_at	Klc3	kinesin light chain 3	2.21627	3.11678	1.40632	4.66714e-05	7.18554	8.33367	8.82559	NM_146182
1447500_at	---	Transcribed locus	2.21693	1.33349	-1.6625	1.15483e-05	4.82319	5.97175	5.23839	---
1456981_at	Tmc7	transmembrane channel-like gene family 7	2.21767	2.27968	1.02796	0.000481809	7.40538	8.55443	8.59422	NM_172476
1442590_at	Tnfrsf22	"Tumor necrosis factor receptor superfamily, member 22"	2.21845	2.64633	1.19287	0.000144838	7.62628	8.77583	9.03027	NM_023680
1419333_at	1110008J03Rik	RIKEN cDNA 1110008J03 gene	2.21867	1.86681	-1.18848	1.41527e-05	8.84185	9.99155	9.74243	NM_029096
1434667_at	Col8a2	"procollagen, type VIII, alpha 2"	2.22096	2.04682	-1.08508	3.44241e-06	5.66385	6.81503	6.69723	NM_199473
1455683_a_at	Tbc1d8	"TBC1 domain family, member 8"	2.22239	2.15312	-1.03217	9.3145e-05	5.70043	6.85254	6.80686	NM_018775
1425975_a_at	Mapk8ip3	mitogen-activated protein kinase 8 interacting protein 3	2.22286	2.66033	1.1968	5.76723e-06	7.94278	9.0952	9.35438	NM_013931
1419077_at	Mpp3	"membrane protein, palmitoylated 3 (MAGUK p55 subfamily member 3)"	2.22306	2.17753	-1.02091	0.000119231	6.74595	7.89849	7.86864	NM_007863
1423831_at	Prkag2	"protein kinase, AMP-activated, gamma 2 non-catalytic subunit"	2.22344	1.86924	-1.18949	2.71121e-05	5.08559	6.23838	5.98804	NM_145401
1419027_s_at	MGI:1929253	glycolipid transfer protein	2.22357	3.24168	1.45787	6.30521e-07	9.11927	10.2721	10.816	NM_019821
1452816_at	Mlf1ip	myeloid leukemia factor 1 interacting protein	2.22435	2.24718	1.01026	5.0876e-06	7.51314	8.66652	8.68125	NM_027973
1434944_at	---	---	2.22497	2.50788	1.12715	1.29276e-05	7.03368	8.18746	8.36014	---
1424123_at	BC011209	cDNA sequence BC011209	2.22669	2.36369	1.06153	1.6377e-05	7.40623	8.56113	8.64727	NM_145447
1456561_s_at	Zfp393	Zinc finger protein 393	2.22716	3.29012	1.47727	3.07422e-05	6.64999	7.8052	8.36813	NM_029416
1460584_at	B430315C20Rik	RIKEN cDNA B430315C20 gene	2.22837	2.10217	-1.06004	0.00044946	8.00159	9.15758	9.07347	NM_178795
1425553_s_at	Hip1r	huntingtin interacting protein 1 related	2.22919	2.72144	1.22082	9.61572e-07	7.93286	9.08938	9.37723	NM_145070
1433942_at	Myo6	myosin VI	2.23021	2.84642	1.2763	8.90909e-06	7.591	8.74818	9.10015	NM_008662
1419572_a_at	Abcd4	"ATP-binding cassette, sub-family D (ALD), member 4"	2.23141	1.83192	-1.21807	0.000653316	7.501	8.65895	8.37436	NM_008992
1433862_at	Espl1	extra spindle poles-like 1 (S. cerevisiae)	2.23197	2.02108	-1.10434	3.89829e-06	10.4142	11.5725	11.4293	XM_484508
1460348_at	Mad2l2	MAD2 mitotic arrest deficient-like 2 (yeast)	2.23253	1.84841	-1.20781	0.000737947	8.7701	9.92878	9.65638	NM_027985
1459034_at	---	---	2.23483	2.19714	-1.01715	0.000799099	5.97707	7.13723	7.1127	---
1439590_at	4931440N07Rik	RIKEN cDNA 4931440N07 gene	2.23531	1.83458	-1.21843	1.5982e-06	5.35044	6.51091	6.22589	NM_201368
1434957_at	Cdon	Cell adhesion molecule-related/down-regulated by oncogenes	2.23553	2.44247	1.09257	5.16824e-06	7.86422	9.02484	9.15257	NM_021339
1416702_at	Serpini1	"serine (or cysteine) proteinase inhibitor, clade I, member 1"	2.23667	2.46081	1.10021	0.000539257	7.67045	8.8318	8.96958	NM_009250
1420376_a_at	H3f3b	"H3 histone, family 3B"	2.23825	2.87281	1.28351	2.00501e-06	12.0527	13.2151	13.5752	NM_008211
1438684_at	B230104P22Rik	RIKEN cDNA B230104P22 gene	2.24094	2.52436	1.12647	3.46792e-05	7.05188	8.21599	8.3878	NM_001004363
1431033_x_at	Agl	"amylo-1,6-glucosidase, 4-alpha-glucanotransferase"	2.24365	2.35395	1.04916	0.000162195	7.46607	8.63191	8.70115	XM_131166
1417847_at	Ulk2	Unc-51 like kinase 2 (C. elegans)	2.24371	2.97174	1.32448	0.000991467	6.03	7.19588	7.6013	NM_013881
1427317_at	Kin	antigenic determinant of rec-A protein	2.24458	2.01061	-1.11637	0.000187471	8.05594	9.22239	9.06357	NM_025280
1452302_at	Arhgef10	Rho guanine nucleotide exchange factor (GEF) 10	2.24571	2.11769	-1.06045	0.000134262	7.0575	8.22466	8.13999	NM_172751
1416766_at	2810484M10Rik	RIKEN cDNA 2810484M10 gene	2.24576	3.30669	1.47242	4.24533e-07	9.35278	10.52	11.0782	NM_133684
1422992_s_at	---	---	2.24686	1.89527	-1.18551	0.000204428	6.41176	7.57967	7.33417	---
1435790_at	A030009A06Rik	RIKEN cDNA A030009A06 gene	2.24874	2.25411	1.00238	0.000830232	6.00371	7.17283	7.17626	NM_173777
1426864_a_at	---	---	2.2492	3.04083	1.35196	0.000197217	8.99857	10.168	10.603	---
1417741_at	Pygl	liver glycogen phosphorylase	2.24939	5.9746	2.6561	0.000108766	5.63997	6.8095	8.21881	NM_133198
1453159_at	Efhc1	EF-hand domain (C-terminal) containing 1	2.25107	3.16601	1.40645	0.00053159	5.7645	6.93511	7.42717	XM_129694
1435052_at	4930455F23Rik	RIKEN cDNA 4930455F23 gene	2.2519	2.58692	1.14877	0.00096871	6.65456	7.82571	8.0258	NM_029115
1429320_at	4921511I16Rik	RIKEN cDNA 4921511I16 gene	2.25273	2.20519	-1.02156	0.000174919	6.50961	7.68128	7.65051	NM_172407
1454628_at	A930037G23Rik	RIKEN cDNA A930037G23 gene	2.25386	1.84366	-1.22249	3.02925e-05	7.15679	8.32919	8.03936	NM_178787
1437977_at	2410002O22Rik	RIKEN cDNA 2410002O22 gene	2.25735	2.24	-1.00775	0.000453278	7.27531	8.44994	8.43881	NM_025879
1435517_x_at	Ralb	v-ral simian leukemia viral oncogene homolog B (ras related)	2.25885	2.36583	1.04736	0.000105755	8.14308	9.31867	9.38542	NM_022327
1423651_at	Hbld2	HESB like domain containing 2	2.26265	2.31833	1.02461	5.32657e-06	9.71458	10.8926	10.9277	NM_026921
1434845_at	---	"Transcribed locus, weakly similar to NP_795929.1 RIKEN cDNA 8030475D13 gene [Mus musculus]"	2.26299	2.1591	-1.04812	0.000614918	7.65601	8.83425	8.76644	---
1416178_a_at	Plekhb1	"pleckstrin homology domain containing, family B (evectins) member 1"	2.26569	2.93395	1.29495	0.000545091	8.62286	9.80282	10.1757	NM_013746
1436101_at	Rnf24	ring finger protein 24	2.26624	2.24138	-1.01109	4.09439e-06	7.78868	8.96899	8.95307	NM_178607
1437077_at	AW495713	Expressed sequence AW495713	2.26686	2.43826	1.07561	0.000275367	7.59469	8.77539	8.88054	---
1456480_at	9330186A19Rik	RIKEN cDNA 9330186A19 gene	2.26817	2.80545	1.23688	9.45707e-05	7.31825	8.49977	8.80648	XM_488539 /// XM_489913
1435307_at	2810013C04Rik	RIKEN cDNA 2810013C04 gene	2.26829	4.50513	1.98613	1.03308e-05	5.16478	6.34638	7.33635	---
1428508_at	1810061M12Rik	RIKEN cDNA 1810061M12 gene	2.26854	2.50708	1.10515	3.3083e-06	7.1858	8.36756	8.51181	NM_194334
1434982_at	---	"Transcribed locus, weakly similar to NP_523817.1 Fibrillarin [Drosophila melanogaster]"	2.26952	2.45361	1.08111	2.66002e-06	4.94571	6.1281	6.24062	---
1435763_at	Tbc1d16	"TBC1 domain family, member 16"	2.27131	2.13689	-1.06291	0.00014321	7.66043	8.84396	8.75594	NM_172443
1416538_at	Ysg2	yolk sac gene 2	2.27297	2.05479	-1.10618	6.58421e-05	6.40856	7.59313	7.44755	NM_011734
1437704_at	2900024O10Rik	RIKEN cDNA 2900024O10 gene	2.27495	2.15988	-1.05328	0.000285718	6.30324	7.48907	7.41419	XM_487295
1428603_at	Glcci1	glucocorticoid induced transcript 1	2.2751	2.18377	-1.04182	0.000352923	4.78348	5.96942	5.91031	NM_133236 /// NM_178072
1427041_at	BC013712	cDNA sequence BC013712	2.27609	2.20401	-1.03271	0.000105659	7.81249	8.99905	8.95262	XM_131779
1420872_at	Gucy1b3	"guanylate cyclase 1, soluble, beta 3"	2.27623	7.37257	3.23893	0.000444114	5.03408	6.22073	7.91625	NM_017469
1450981_at	Cnn2	calponin 2	2.27659	2.79954	1.22971	0.000379827	8.9994	10.1863	10.4846	NM_007725
1422803_at	Fstl3	follistatin-like 3	2.28186	2.15966	-1.05658	8.6389e-07	7.30364	8.49385	8.41444	NM_031380
1431359_a_at	1110007C09Rik	RIKEN cDNA 1110007C09 gene	2.28229	3.15303	1.38152	5.62358e-06	6.88797	8.07845	8.5447	NM_026738
1435148_at	Atp1b2	"ATPase, Na+/K+ transporting, beta 2 polypeptide"	2.28378	2.93479	1.28506	1.53807e-05	9.39722	10.5886	10.9505	NM_013415
1454728_s_at	D830007B15Rik	RIKEN cDNA D830007B15 gene	2.28859	2.33943	1.02221	0.000574429	7.05984	8.2543	8.286	XM_485619
1452599_s_at	AI413582	expressed sequence AI413582	2.29088	2.46668	1.07674	0.000515522	7.16313	8.35903	8.4657	NM_001002895
1428749_at	6430411K14Rik	RIKEN cDNA 6430411K14 gene	2.29318	3.43685	1.49873	9.15797e-07	7.88839	9.08573	9.66947	---
1435695_a_at	A030007L17Rik	RIKEN cDNA A030007L17 gene	2.29523	4.5954	2.00215	0.000719176	7.43694	8.63558	9.63713	NM_026637
1418589_a_at	Mlf1	myeloid leukemia factor 1	2.29648	12.4422	5.41796	6.87827e-05	4.73357	5.93299	8.37074	NM_010801
1423362_at	Sort1	sortilin 1	2.29671	2.47994	1.07978	2.90844e-07	8.34225	9.54182	9.65256	NM_019972
1421312_a_at	Kifc2	kinesin family member C2	2.29684	2.07724	-1.10572	2.28123e-06	8.48428	9.68394	9.53895	NM_010630
1431931_a_at	Rabl2a	"RAB, member of RAS oncogene family-like 2A"	2.29704	2.16395	-1.06151	7.56306e-05	8.16221	9.36199	9.27587	NM_026817
1454736_at	4921515A04Rik	RIKEN cDNA 4921515A04 gene	2.30002	2.62668	1.14202	7.30193e-05	6.29615	7.4978	7.68939	NM_172939
1434641_x_at	Sez6l2	seizure related 6 homolog (mouse)-like 2	2.30107	2.67025	1.16044	0.000319104	6.06818	7.27048	7.48515	NM_144926
1453380_a_at	2410012H02Rik	RIKEN cDNA 2410012H02 gene	2.30148	1.85131	-1.24317	0.000842307	7.87463	9.07719	8.76317	NM_026858
1435467_at	Fgd6	"FYVE, RhoGEF and PH domain containing 6"	2.30275	2.66982	1.1594	1.55581e-05	7.31612	8.51948	8.73286	NM_053072
1436678_at	---	Similar to beta-sarcoglycan	2.30297	3.46442	1.50433	0.000304307	4.77693	5.98042	6.56954	XM_485631
1450971_at	Gadd45b	growth arrest and DNA-damage-inducible 45 beta	2.30394	1.97959	-1.16385	0.000906126	9.01997	10.2241	10.0052	NM_008655
1456257_at	C130065N10Rik	RIKEN cDNA C130065N10 gene	2.30627	2.39196	1.03716	0.000443375	7.97172	9.17728	9.22992	---
1450018_s_at	---	---	2.31023	2.74034	1.18618	0.000378925	6.5655	7.77353	8.01985	---
1449100_at	Pard6a	"par-6 (partitioning defective 6,) homolog alpha (C. elegans)"	2.31101	1.76981	-1.30579	4.54529e-06	7.68129	8.88982	8.50489	NM_019695
1416431_at	Tubb6	"tubulin, beta 6"	2.31163	3.49713	1.51284	5.39683e-06	9.50817	10.7171	11.3143	NM_026473
1434628_a_at	Rhpn2	"rhophilin, Rho GTPase binding protein 2"	2.31251	2.10075	-1.1008	0.000630677	8.23323	9.44269	9.30414	NM_027897
1434223_at	1810007P19Rik	RIKEN cDNA 1810007P19 gene	2.31253	2.50675	1.08399	0.000107736	5.97638	7.18585	7.30219	NM_172701
1448299_at	Slc1a1	"solute carrier family 1 (neuronal/epithelial high affinity glutamate transporter, system Xag), member 1"	2.3147	2.25704	-1.02555	0.00094592	7.08625	8.29707	8.26068	NM_009199
1429047_at	Gtl7	gene trap locus 7	2.31493	1.99726	-1.15905	2.17643e-05	9.27699	10.488	10.275	XM_283757
1434061_at	Rp2h	retinitis pigmentosa 2 homolog (human)	2.3151	3.29281	1.42232	0.000155134	7.04824	8.25931	8.76756	NM_133669
1455622_at	Podxl2	podocalyxin-like 2	2.31618	3.43846	1.48454	1.42508e-05	5.80351	7.01525	7.58527	NM_176973
1433852_at	C330002I19Rik	RIKEN cDNA C330002I19 gene	2.31676	2.47029	1.06627	4.21511e-05	9.15622	10.3683	10.4609	XM_126866
1451330_a_at	Inpp5b	inositol polyphosphate-5-phosphatase B	2.31679	2.14593	-1.07962	1.0777e-05	9.03581	10.2479	10.1374	NM_008385
1460619_at	4931419K03Rik	RIKEN cDNA 4931419K03 gene	2.31864	3.04591	1.31366	0.000359064	4.7442	5.95748	6.35108	NM_172499
1438312_s_at	Ltbp3	latent transforming growth factor beta binding protein 3	2.32065	2.14125	-1.08378	0.000101458	7.66162	8.87614	8.76007	NM_008520
1451182_s_at	C730048E16Rik	RIKEN cDNA C730048E16 gene	2.32069	2.16523	-1.0718	0.000113961	8.59946	9.81401	9.71398	NM_144849
1451288_s_at	1810043G02Rik	RIKEN cDNA 1810043G02 gene	2.32528	2.03749	-1.14124	0.000157197	6.42176	7.63917	7.44856	NM_026431
1420635_a_at	Tcirg1	"T-cell, immune regulator 1"	2.32674	1.42498	-1.63282	0.000370507	7.73446	8.95277	8.24541	NM_016921
1457305_at	---	---	2.33229	2.41723	1.03642	0.000405974	7.50017	8.72191	8.77352	---
1454787_at	Zdhhc9	"zinc finger, DHHC domain containing 9"	2.3325	2.46648	1.05744	2.13616e-05	7.33007	8.55194	8.63252	NM_172465
1433887_at	Dnajc3	"DnaJ (Hsp40) homolog, subfamily C, member 3"	2.33273	2.53346	1.08605	8.49819e-05	8.1761	9.39812	9.51721	NM_008929
1436244_a_at	Tle2	"transducin-like enhancer of split 2, homolog of Drosophila E(spl)"	2.33443	2.02401	-1.15337	7.70744e-06	6.31242	7.53549	7.32964	NM_019725
1456716_s_at	3110002H16Rik	RIKEN cDNA 3110002H16 gene	2.33481	2.38841	1.02296	0.000261718	7.75807	8.98137	9.01412	NM_029623
1424239_at	2310066E14Rik	RIKEN cDNA 2310066E14 gene	2.33485	1.95225	-1.19598	5.76432e-06	7.89758	9.12091	8.86272	XM_486159
1448742_at	Snai1	snail homolog 1 (Drosophila)	2.33575	2.21422	-1.05489	5.73042e-05	7.10032	8.32421	8.24712	NM_011427
1437549_at	2810408I11Rik	RIKEN cDNA 2810408I11 gene	2.33577	3.10636	1.32991	4.15529e-06	7.76203	8.98593	9.39726	---
1452886_at	Btbd5	BTB (POZ) domain containing 5	2.33813	2.51395	1.0752	5.98932e-05	5.9951	7.22045	7.32505	NM_025707
1450930_at	Hpca	hippocalcin	2.33821	2.91327	1.24594	0.000670167	6.91993	8.14533	8.46257	NM_010471
1436909_at	B430110G05Rik	RIKEN cDNA B430110G05 gene	2.34164	2.29167	-1.0218	7.95028e-05	7.54138	8.7689	8.73778	NM_178696
1430543_at	1500005P14Rik	RIKEN cDNA 1500005P14 gene	2.34289	2.72079	1.1613	0.000110882	7.28713	8.51542	8.73116	XM_133283
1434961_at	Asb1	ankyrin repeat and SOCS box-containing protein 1	2.34345	1.6995	-1.37891	1.32096e-05	7.1531	8.38173	7.91821	XM_149066
1428261_at	2310042L06Rik	RIKEN cDNA 2310042L06 gene	2.34449	2.29255	-1.02266	5.13451e-06	7.06791	8.29719	8.26487	NM_172428
1438664_at	Prkar2b	"protein kinase, cAMP dependent regulatory, type II beta"	2.34569	5.20288	2.21806	7.20391e-05	4.96807	6.19809	7.34738	NM_011158
1435155_at	Cgn	cingulin	2.34639	2.73685	1.16641	4.32636e-05	7.89552	9.12596	9.34804	XM_131052
1428484_at	Osbpl3	oxysterol binding protein-like 3	2.34794	2.95632	1.25911	5.5737e-06	6.90992	8.14132	8.47372	NM_027881
1437212_at	B230312I18Rik	RIKEN cDNA B230312I18 gene	2.34963	2.37368	1.01024	0.000153116	5.05459	6.28702	6.30171	NM_172740
1448366_at	Stx1a	syntaxin 1A (brain)	2.35129	2.88086	1.22523	1.60246e-06	6.09832	7.33177	7.62482	NM_016801
1439083_at	Ahi1	Abelson helper integration site	2.35305	4.05703	1.72416	4.40364e-05	5.70855	6.94308	7.72897	NM_026203
1420851_at	Pard6g	par-6 partitioning defective 6 homolog gamma (C. elegans)	2.35571	2.21464	-1.0637	3.18084e-05	8.69115	9.92731	9.83822	NM_053117
1460431_at	Gcnt1	"glucosaminyl (N-acetyl) transferase 1, core 2"	2.35765	2.72751	1.15688	4.1869e-05	6.07039	7.30774	7.51798	NM_010265 /// NM_173442
1445617_at	---	Transcribed locus	2.35771	1.91815	-1.22916	0.000461114	6.053	7.29038	6.99271	---
1429122_a_at	1700040I03Rik	RIKEN cDNA 1700040I03 gene	2.36052	2.49802	1.05825	0.000582176	7.50244	8.74154	8.82322	XM_132652
1448619_at	Dhcr7	7-dehydrocholesterol reductase	2.36202	4.16002	1.76121	0.000325095	8.72546	9.96547	10.782	NM_007856
1448896_at	Pigf	"phosphatidylinositol glycan, class F"	2.36259	2.59878	1.09997	0.000285357	9.09069	10.3311	10.4685	NM_008838
1415899_at	Junb	Jun-B oncogene	2.36288	4.94976	2.0948	6.0469e-05	7.59793	8.83848	9.90529	NM_008416
1429602_at	2310047N01Rik	RIKEN cDNA 2310047N01 gene	2.3635	2.06594	-1.14403	2.2861e-06	6.45254	7.69347	7.49934	XM_131719
1434241_at	D330013L20Rik	RIKEN cDNA D330013L20 gene	2.36564	2.62796	1.11089	4.47805e-06	8.81369	10.0559	10.2076	XM_128124
1439649_at	4933429I20Rik	RIKEN cDNA 4933429I20 gene	2.36605	1.76224	-1.34264	0.000226961	8.22833	9.47081	9.04574	NM_172875
1423714_at	Asf1b	ASF1 anti-silencing function 1 homolog B (S. cerevisiae)	2.36772	2.2544	-1.05027	3.46428e-05	9.44547	10.689	10.6182	NM_024184
1419045_at	2310067G05Rik	RIKEN cDNA 2310067G05 gene	2.36792	2.77478	1.17182	3.59382e-05	7.11469	8.35831	8.58706	NM_025877
1428313_at	Zswim3	"zinc finger, SWIM domain containing 3"	2.3723	2.26455	-1.04758	0.000645459	8.02308	9.26937	9.20231	NM_178375
1420401_a_at	Ramp3	receptor (calcitonin) activity modifying protein 3	2.37281	2.58867	1.09098	6.39321e-05	7.80185	9.04845	9.17407	NM_019511
1439433_a_at	Slc35a2	"solute carrier family 35 (UDP-galactose transporter), member 2"	2.3734	1.50847	-1.57339	0.000225431	7.52516	8.77211	8.11824	NM_078484
1421286_a_at	Atp4a	"ATPase, H+/K+ transporting, alpha polypeptide"	2.37428	2.72037	1.14577	1.81347e-05	6.79317	8.04066	8.23697	NM_018731
1417526_at	Pcbp3	poly(rC) binding protein 3	2.37498	3.26705	1.37561	7.67992e-06	8.77663	10.0245	10.4846	NM_021568
1452923_at	1810058I14Rik	RIKEN cDNA 1810058I14 gene	2.37772	2.9764	1.25179	5.12521e-05	8.2394	9.48898	9.81297	XM_484315
1447720_x_at	---	---	2.37836	3.0995	1.30321	1.26703e-06	8.52346	9.77343	10.1555	---
1452524_a_at	Elavl3	"ELAV (embryonic lethal, abnormal vision, Drosophila)-like 3 (Hu antigen C)"	2.38036	2.06123	-1.15483	0.000159133	7.00305	8.25423	8.04655	NM_010487
1416583_at	Bad	Bcl-associated death promoter	2.38147	2.0167	-1.18087	2.08539e-05	7.42803	8.67988	8.44002	NM_007522
1433661_at	BC034204	cDNA sequence BC034204	2.38245	2.33657	-1.01964	0.000127443	6.9266	8.17904	8.15099	NM_178420
1440383_at	---	---	2.38258	2.00421	-1.18878	0.000961667	5.06196	6.31449	6.065	---
1424431_at	MGI:1926002	chondroitin sulfate GalNAcT-2	2.3847	3.18541	1.33577	4.80376e-05	7.23667	8.49048	8.90815	NM_030165
1436122_at	---	---	2.38496	2.19833	-1.08489	9.07553e-05	8.21139	9.46535	9.3478	---
1419835_s_at	Plec1	plectin 1	2.38543	3.85809	1.61735	0.000187353	8.9937	10.248	10.9416	NM_011117 /// NM_201385 /// NM_201386 /// NM_201387 /// NM_201388 /// NM_201389 /// NM_201390 /// NM_201391 /// NM_201392 /// NM_201393 /// NM_201394
1433947_at	Rab37	"RAB37, member of RAS oncogene family"	2.38632	2.09925	-1.13675	0.000406391	5.45758	6.71237	6.52745	NM_021411
1417527_at	Ap3m2	"adaptor-related protein complex 3, mu 2 subunit"	2.38746	3.41627	1.43092	1.87745e-05	6.9978	8.25328	8.77022	NM_029505
1417774_at	Nans	N-acetylneuraminic acid synthase (sialic acid synthase)	2.38967	2.58217	1.08056	3.68059e-05	8.0377	9.29451	9.40628	NM_053179
1424410_at	Ttc8	tetratricopeptide repeat domain 8	2.39033	3.02687	1.2663	0.000498543	6.50588	7.76309	8.10371	NM_029553 /// NM_198311
1455324_at	LOC433022	hypothetical LOC433022	2.39116	2.51842	1.05322	0.000207122	7.08564	8.34335	8.41816	XM_484546
1431422_a_at	Dusp14	dual specificity phosphatase 14	2.39286	2.47233	1.03321	0.000124583	7.03385	8.29259	8.33972	NM_019819
1437119_at	Ern1	Endoplasmic reticulum (ER) to nucleus signalling 1	2.39561	2.45809	1.02608	0.000379438	7.91182	9.17222	9.20936	NM_023913
1451298_at	BC020025	cDNA sequence BC020025	2.39609	2.11189	-1.13457	0.000154825	7.61685	8.87753	8.69538	NM_146030
1416513_at	Lamb2	"laminin, beta 2"	2.39676	3.04789	1.27167	0.000298888	7.17399	8.43507	8.7818	NM_008483
1460365_a_at	Dnm1	dynamin 1	2.39706	2.74116	1.14355	0.000126533	8.40877	9.67004	9.86356	NM_010065
1460650_at	Atp6v0a1	"ATPase, H+ transporting, lysosomal V0 subunit a isoform 1"	2.39867	2.19493	-1.09283	2.87019e-05	7.10236	8.3646	8.23653	NM_016920
1436589_x_at	Prkd2	protein kinase D2	2.39959	1.88347	-1.27403	0.000333207	5.4828	6.74559	6.3962	NM_178900
1424900_at	Slc29a4	"solute carrier family 29 (nucleoside transporters), member 4"	2.39994	3.36376	1.4016	8.5937e-06	7.38541	8.64841	9.13549	NM_146257
1428835_at	Myh14	"myosin, heavy polypeptide 14"	2.40047	2.45962	1.02464	9.35802e-07	8.59711	9.86042	9.89554	NM_028021
1435558_at	Bai2	brain-specific angiogenesis inhibitor 2	2.4009	3.08072	1.28315	5.02317e-05	6.40737	7.67094	8.03064	NM_173071
1434876_at	---	"Gene model 87, (NCBI)"	2.40217	2.45396	1.02156	2.82596e-05	8.691	9.95533	9.98611	XM_128313
1439815_at	LOC432415	hypothetical gene supported by NM_177332	2.40369	2.56654	1.06775	7.32457e-05	8.03811	9.30336	9.39793	XM_488535
1450872_s_at	Lip1	lysosomal acid lipase 1	2.40556	2.81728	1.17115	2.34766e-05	8.03423	9.30061	9.52854	NM_021460
1435455_at	C79267	expressed sequence C79267	2.40651	2.11843	-1.13599	7.74297e-07	7.26568	8.53263	8.34868	NM_183148
1420530_at	Neud4	neuronal d4 domain family member	2.40704	2.05827	-1.16945	7.65372e-05	7.90782	9.17508	8.94925	NM_013874
1424824_at	9630044O09Rik	RIKEN cDNA 9630044O09 gene	2.40821	3.51337	1.45891	0.00056087	6.58813	7.8561	8.40099	NM_198014
1437811_x_at	---	---	2.40868	3.98027	1.65247	0.000137995	7.94243	9.21067	9.9353	---
1455193_at	Zbtb8	zinc finger and BTB domain containing 8	2.40883	2.02909	-1.18715	0.000185589	7.54524	8.81358	8.56607	NM_153541
1450973_s_at	Mapkbp1	Mitogen activated protein kinase binding protein 1	2.40885	2.9684	1.23229	3.90154e-06	7.17608	8.44443	8.74577	NM_011941
1416156_at	---	---	2.40899	3.42555	1.42199	1.80371e-07	10.0915	11.3599	11.8678	---
1448530_at	Gmpr	guanosine monophosphate reductase	2.4095	3.715	1.54181	1.81989e-06	7.25284	8.52158	9.14621	NM_025508
1436616_at	R74740	Expressed sequence R74740	2.41001	2.65574	1.10196	1.28584e-06	7.37741	8.64645	8.78652	---
1417397_at	Slc9a1	"solute carrier family 9 (sodium/hydrogen exchanger), member 1"	2.41068	2.31752	-1.0402	2.35751e-05	8.95084	10.2203	10.1634	NM_016981
1436297_a_at	Grina	"glutamate receptor, ionotropic, N-methyl D-asparate-associated protein 1 (glutamate binding)"	2.41833	3.31627	1.37131	1.05596e-06	7.70877	8.98278	9.43833	NM_023168
1451305_at	Pgea1	"PKD2 interactor, golgi and endoplasmic reticulum associated 1"	2.41845	2.22909	-1.08495	3.90658e-06	7.72604	9.00012	8.8825	NM_028634
1433770_at	Dpysl2	dihydropyrimidinase-like 2	2.42302	3.73398	1.54104	0.000354335	8.64615	9.92296	10.5469	NM_009955
1454889_x_at	---	---	2.42304	3.18095	1.31279	1.03957e-07	5.76463	7.04145	7.43409	---
1417088_at	Zfp346	zinc finger protein 346	2.42377	2.6688	1.10109	1.31576e-05	8.57118	9.84844	9.98738	NM_012017
1434383_at	---	---	2.42383	2.43022	1.00264	9.37477e-05	8.24908	9.52637	9.53017	---
1440975_at	1810057P16Rik	RIKEN cDNA 1810057P16 gene	2.42396	3.00975	1.24167	1.77916e-05	6.81297	8.09033	8.40261	NM_026280
1428750_at	Cdc42ep2	CDC42 effector protein (Rho GTPase binding) 2	2.42419	1.97315	-1.22859	0.000224196	8.02455	9.30205	9.00505	NM_026772
1437722_x_at	---	---	2.4255	3.20077	1.31963	2.47545e-06	5.99974	7.27803	7.67816	---
1434863_at	AU041129	Expressed sequence AU041129	2.42677	2.13635	-1.13594	9.37982e-06	7.35835	8.63739	8.4535	---
1429762_a_at	2700023J09Rik	RIKEN cDNA 2700023J09 gene	2.42896	1.68178	-1.44428	0.000230385	8.04476	9.3251	8.79475	NM_028284
1433488_x_at	---	---	2.42976	3.17962	1.30861	2.484e-08	8.21754	9.49835	9.88639	---
1422527_at	H2-DMa	"histocompatibility 2, class II, locus DMa"	2.43078	2.54779	1.04814	7.365e-05	6.71889	8.00031	8.06814	NM_010386
1426239_s_at	Arrb2	"arrestin, beta 2"	2.43109	2.59518	1.0675	2.42271e-05	8.28864	9.57025	9.66448	NM_145429
1423083_at	Rab33b	"RAB33B, member of RAS oncogene family"	2.43163	2.64944	1.08957	4.22188e-05	7.21544	8.49736	8.62112	NM_016858
1451747_a_at	Apg12l	autophagy 12-like (S. cerevisiae)	2.43485	2.71789	1.11625	3.04888e-07	8.99595	10.2798	10.4384	NM_026217
1449404_at	Pip5k2a	"phosphatidylinositol-4-phosphate 5-kinase, type II, alpha"	2.43491	2.18883	-1.11242	5.93587e-05	7.22403	8.5079	8.35419	NM_008845
1422629_s_at	Shrm	shroom	2.43627	2.50106	1.0266	6.11085e-06	8.13547	9.42015	9.45801	NM_015756
1428334_at	Ostm1	osteopetrosis associated transmembrane protein 1	2.43853	2.55563	1.04802	1.17274e-07	8.9039	10.1899	10.2576	NM_172416
1425784_a_at	Olfm1	olfactomedin 1	2.43933	3.68652	1.51128	1.27941e-05	6.46734	7.75383	8.3496	NM_019498
1455694_at	BC042396	cDNA sequence BC042396	2.44082	2.07659	-1.1754	0.000150946	6.39954	7.68691	7.45376	XM_150243
1455158_at	Itga3	integrin alpha 3	2.4457	2.43748	-1.00337	0.000444135	8.44491	9.73516	9.7303	NM_013565
1418029_at	Faim	Fas apoptotic inhibitory molecule	2.44758	2.9479	1.20442	2.23505e-06	9.04003	10.3314	10.5997	NM_011810
1419402_at	Mns1	meiosis-specific nuclear structural protein 1	2.44827	3.22186	1.31597	0.000135375	6.8296	8.12137	8.5175	NM_008613
1434935_at	Aak1	AP2 associated kinase 1	2.44848	2.77507	1.13338	0.000113928	9.38322	10.6751	10.8557	XM_485800
1435203_at	Man2a2	"Mannosidase 2, alpha 2"	2.44879	2.47313	1.00994	1.12965e-05	7.07438	8.36645	8.38072	NM_172903
1429413_at	Cpm	carboxypeptidase M	2.44955	4.63454	1.89199	0.000764883	6.83891	8.13143	9.05134	XM_125830
1434402_at	1110053F04Rik	RIKEN cDNA 1110053F04 gene	2.45103	3.23257	1.31886	2.53241e-05	8.23683	9.53022	9.92951	---
1419381_at	Terf2ip	"telomeric repeat binding factor 2, interacting protein"	2.45211	1.80396	-1.35929	0.000100381	5.92646	7.22048	6.77762	NM_020584
1456135_s_at	---	---	2.45445	2.29168	-1.07102	6.22049e-05	10.318	11.6134	11.5144	---
1433754_at	Mbnl2	muscleblind-like 2	2.45698	2.81994	1.14772	0.000577139	8.76517	10.0621	10.2608	NM_175341 /// NM_207515
1423960_at	Grcc3f	"gene rich cluster, C3f gene"	2.45932	2.4889	1.01203	0.00012383	8.95992	10.2582	10.2754	NM_145130
1451207_at	Cbara1	calcium binding atopy-related autoantigen 1	2.46013	2.21473	-1.1108	8.09333e-05	9.12007	10.4188	10.2672	NM_144822
1428617_at	1700129L13Rik	RIKEN cDNA 1700129L13 gene	2.46061	2.48294	1.00907	5.18701e-05	7.28222	8.58124	8.59427	XM_483931
1424067_at	Icam1	intercellular adhesion molecule	2.46115	1.62689	-1.5128	3.41108e-06	10.2148	11.5141	10.9169	NM_010493
1450064_at	Fmn2	formin 2	2.46162	2.75694	1.11997	3.64933e-05	5.69069	6.9903	7.15376	NM_019445
1438116_x_at	Slc9a3r1	"solute carrier family 9 (sodium/hydrogen exchanger), isoform 3 regulator 1"	2.46202	3.03898	1.23435	4.19379e-05	9.7735	11.0733	11.3771	NM_012030
1437239_x_at	Phc2	polyhomeotic-like 2 (Drosophila)	2.46349	3.00313	1.21906	0.000305062	8.0569	9.3576	9.64337	NM_018774
1434847_at	Cnnm4	cyclin M4	2.46415	3.09239	1.25495	4.4434e-05	6.51836	7.81945	8.14708	NM_033570
1431170_at	Efna3	ephrin A3	2.46487	2.61888	1.06248	2.3058e-05	7.34692	8.64843	8.73587	XM_204001
1417985_at	Nrarp	Notch-regulated ankyrin repeat protein	2.46568	3.1403	1.2736	7.1238e-05	7.0439	8.34589	8.6948	NM_025980
1435031_at	MGI:2686991	transmembrane protein induced by tumor necrosis factor alpha	2.46754	2.245	-1.09913	4.97008e-07	8.83416	10.1372	10.0009	NM_172541
1460359_at	Armcx3	"armadillo repeat containing, X-linked 3"	2.47182	3.42704	1.38644	0.000394257	5.41275	6.71833	7.18972	NM_027870
1449151_at	Pctk3	PCTAIRE-motif protein kinase 3	2.47188	2.20333	-1.12188	0.000185364	7.87766	9.18326	9.01734	NM_008795
1454236_a_at	C030004A17Rik	RIKEN cDNA C030004A17 gene	2.47413	2.4628	-1.0046	0.000163014	7.68154	8.98846	8.98183	NM_175411 /// NM_194257
1436838_x_at	Cotl1	coactosin-like 1 (Dictyostelium)	2.47567	3.43636	1.38805	1.87833e-05	9.60896	10.9168	11.3898	NM_028071
1436100_at	BC036961	cDNA sequence BC036961	2.47805	2.10401	-1.17777	8.77068e-07	6.11538	7.42459	7.18853	XM_357399
1456092_at	Kctd7	potassium channel tetramerisation domain containing 7	2.48324	3.32442	1.33874	5.40537e-05	5.20498	6.5172	6.93808	NM_172509
1427103_at	AI840980	expressed sequence AI840980	2.48484	2.83246	1.1399	6.17795e-05	8.22704	9.5402	9.7291	NM_153119
1457005_at	---	"Transcribed locus, moderately similar to NP_001001306.1 hypothetical protein D030034H08 [Mus musculus]"	2.48491	1.96008	-1.26776	2.3173e-05	6.55441	7.8676	7.52532	---
1428009_a_at	Abcc10	"ATP-binding cassette, sub-family C (CFTR/MRP), member 10"	2.48525	2.73158	1.09912	8.12244e-06	7.00289	8.31628	8.45263	NM_145140 /// NM_170680
1418052_at	Mvk	mevalonate kinase	2.48577	2.65872	1.06958	0.000336943	8.61699	9.93069	10.0277	NM_023556
1460004_x_at	Stx6	syntaxin 6	2.48774	2.49468	1.00279	0.000777071	7.99953	9.31436	9.31839	NM_021433
1423994_at	Kif1b	kinesin family member 1B	2.48812	2.75959	1.10911	0.00023541	8.38064	9.6957	9.84509	NM_008441 /// NM_207682
1448923_at	Prkra	"protein kinase, interferon inducible double stranded RNA dependent activator"	2.48943	2.78962	1.12059	0.000244381	7.60167	8.91749	9.08174	NM_011871
1452357_at	Gp1bb /// Sept5	"glycoprotein Ib, beta polypeptide /// septin 5"	2.49242	5.48627	2.20118	0.000204773	6.56201	7.87956	9.01784	NM_001001999 /// NM_010327 /// NM_213614
1452669_at	2810012G03Rik	RIKEN cDNA 2810012G03 gene	2.49267	2.41768	-1.03102	3.03327e-05	9.57882	10.8965	10.8524	NM_175104
1452935_at	---	"Mus musculus, clone IMAGE:6744101, mRNA"	2.49276	2.99894	1.20306	2.85499e-05	7.23198	8.54973	8.81644	---
1448939_at	Usp25	ubiquitin specific protease 25	2.49299	2.55028	1.02298	0.000910753	6.12076	7.43864	7.47142	NM_013918
1456226_x_at	Ddr1	"discoidin domain receptor family, member 1"	2.49305	2.52807	1.01405	0.000698442	7.76859	9.0865	9.10663	NM_007584
1440343_at	Rps6ka5	"ribosomal protein S6 kinase, polypeptide 5"	2.49469	2.57594	1.03257	3.43039e-05	6.84762	8.16648	8.21272	NM_153587
1450931_at	Dock9	dedicator of cytokinesis 9	2.4949	3.81795	1.5303	5.06201e-06	5.3481	6.66709	7.2809	XM_358315
1441636_at	---	---	2.49604	2.99675	1.2006	0.000647964	6.15359	7.47323	7.73699	---
1428284_at	8430427H17Rik	RIKEN cDNA 8430427H17 gene	2.49766	2.1014	-1.18857	0.000586038	6.64355	7.96413	7.7149	NM_001001986
1428151_x_at	Ccbl1	cysteine conjugate-beta lyase 1	2.49968	3.1357	1.25444	3.5401e-06	6.80924	8.13099	8.45803	NM_172404
1449875_s_at	H2-T10 /// H2-T17 /// H2-T22 /// H2-T9	"histocompatibility 2, T region locus 10 /// histocompatibility 2, T region locus 17 /// histocompatibility 2, T region locus 22 /// histocompatibility 2, T region locus 9"	2.50044	3.78842	1.5151	0.000243332	5.2719	6.59408	7.19349	NM_010395 /// NM_010396 /// NM_010397 /// NM_010399
1442124_at	BC035522	Similar to hypothetical protein MGC955	2.50278	1.78823	-1.39958	0.000126359	8.1699	9.49343	9.00843	XM_355513
1448666_s_at	Tob2	"transducer of ERBB2, 2"	2.50713	2.508	1.00035	0.000877247	7.04343	8.36947	8.36997	NM_020507
1436546_at	6330549D23Rik	RIKEN cDNA 6330549D23 gene	2.50775	2.2215	-1.12885	6.08012e-05	8.10373	9.43012	9.25526	NM_175469
1441963_at	MGI:2656976	ProSAPiP1 protein	2.5082	2.14554	-1.16903	1.6273e-05	7.97581	9.30246	9.07715	NM_197945
1434930_at	Tpcn1	two pore channel 1	2.51085	2.90134	1.15552	3.07695e-05	8.6073	9.93547	10.144	NM_145853
1417482_at	Tex19	testis expressed gene 19	2.51098	7.11921	2.83523	0.00013181	9.88692	11.2152	12.7186	NM_028602
1426403_at	---	---	2.51146	2.70462	1.07691	0.000137778	6.67756	8.00609	8.11299	---
1437974_a_at	Hk1	hexokinase 1	2.51318	2.80692	1.11688	7.24792e-05	9.44749	10.777	10.9365	NM_010438
1423297_at	Add3	adducin 3 (gamma)	2.51385	2.14627	-1.17127	0.000732988	8.28468	9.61458	9.38651	NM_013758
1429642_at	Anubl1	"AN1, ubiquitin-like, homolog (Xenopus laevis)"	2.51391	2.9305	1.16571	0.000288897	4.4816	5.81154	6.03275	XM_132758
1437083_at	A830020B06Rik	RIKEN cDNA A830020B06 gene	2.52025	2.57443	1.0215	2.31569e-05	5.42608	6.75964	6.79033	NM_175564
1428095_a_at	Tmem24	Transmembrane protein 24	2.526	2.05052	-1.23188	4.75231e-07	8.44199	9.77885	9.47798	NM_027909
1424757_at	BC018242	cDNA sequence BC018242	2.52886	2.41558	-1.0469	3.54994e-05	8.08537	9.42386	9.35774	NM_144935
1431204_at	4930578N16Rik	RIKEN cDNA 4930578N16 gene	2.52932	2.99842	1.18547	3.46455e-07	4.82822	6.16697	6.41243	XM_130326
1439502_at	4930573I19Rik	RIKEN cDNA 4930573I19 gene	2.53387	2.61623	1.0325	4.16253e-05	7.24028	8.58162	8.62777	XM_127142
1424908_at	2310020P08Rik	RIKEN cDNA 2310020P08 gene	2.53579	1.97375	-1.28475	0.000440496	7.18448	8.52691	8.16542	NM_027134
1437724_x_at	Pitpnm1	phosphatidylinositol membrane-associated 1	2.53747	2.16272	-1.17328	0.000149273	7.07214	8.41553	8.18499	NM_008851
1417161_at	D19Ertd144e	"DNA segment, Chr 19, ERATO Doi 144, expressed"	2.53841	2.34314	-1.08334	0.000188047	8.91681	10.2607	10.1453	NM_026373
1434743_x_at	Rusc1	RUN and SH3 domain containing 1	2.53902	2.34076	-1.0847	0.000267845	7.54903	8.8933	8.77601	NM_028188
1436544_at	Atp10d	"ATPase, Class V, type 10D"	2.54114	2.85189	1.12229	6.1395e-05	7.82847	9.17395	9.34039	NM_153389
1460444_at	Arrb1	"arrestin, beta 1"	2.54465	3.6117	1.41933	9.17194e-05	5.65711	7.00457	7.50978	NM_177231 /// NM_178220
1455377_at	4921517B04Rik /// LOC383931	RIKEN cDNA 4921517B04 gene /// similar to FLJ23033 protein	2.54554	4.84578	1.90364	0.000476588	4.5142	5.86217	6.79092	XM_357332
1419056_at	Rtn2	reticulon 2 (Z-band associated protein)	2.54584	2.13957	-1.18989	1.93422e-05	8.06972	9.41786	9.16703	NM_013648
1425123_at	BC025816	cDNA sequence BC025816	2.54677	2.72069	1.06829	0.000116838	5.87278	7.22145	7.31676	NM_146219
1432103_a_at	Sh3gl3	SH3-domain GRB2-like 3	2.54778	3.98106	1.56256	1.29822e-05	8.03132	9.38056	10.0245	NM_017400
1449403_at	Pde9a	phosphodiesterase 9A	2.54787	1.89128	-1.34717	5.06718e-05	8.32985	9.67914	9.24921	NM_008804
1427944_at	C1qdc1	C1q domain containing 1	2.55005	3.47321	1.36202	0.000726896	8.64955	10.0001	10.4458	XM_132976
1441047_at	9330175B01Rik	RIKEN cDNA 9330175B01 gene	2.55128	2.13221	-1.19654	3.31035e-05	7.24051	8.59173	8.33286	XM_128267
1436752_at	5730478M09Rik	RIKEN cDNA 5730478M09 gene	2.552	2.36879	-1.07734	0.000600954	6.62939	7.98102	7.87354	XM_148441 /// XM_358792
1429503_at	2900024C23Rik	RIKEN cDNA 2900024C23 gene	2.55295	2.41472	-1.05725	4.26533e-05	7.0388	8.39096	8.31065	NM_026062
1455180_at	AA407270	Expressed sequence AA407270	2.55432	4.46465	1.74788	1.16255e-05	4.53701	5.88995	6.69556	---
1416013_at	Pld3	phospholipase D3	2.55847	2.4913	-1.02696	1.9191e-06	9.89668	11.252	11.2136	NM_011116
1448104_at	Aldh6a1	"aldehyde dehydrogenase family 6, subfamily A1"	2.56216	3.35205	1.30829	1.3153e-05	8.78118	10.1385	10.5262	NM_134042
1423797_at	Aacs	acetoacetyl-CoA synthetase	2.56469	2.43935	-1.05138	0.000253826	8.41475	9.77353	9.70125	NM_030210
1435772_at	Kif21b	kinesin family member 21B	2.56914	3.28746	1.27959	1.94919e-06	7.72396	9.08524	9.44093	NM_019962
1459897_a_at	MGI:2446326	suprabasin	2.56938	2.74118	1.06687	0.000414103	6.93402	8.29544	8.38881	NM_172205
1425016_at	Ephb2	Eph receptor B2	2.56971	3.21568	1.25138	6.94762e-06	6.38076	7.74237	8.06589	NM_010142
1418448_at	Rras	"Harvey rat sarcoma oncogene, subgroup R"	2.57746	3.03766	1.17855	0.00038312	8.26213	9.62808	9.86509	NM_009101
1422628_at	4632417K18Rik	RIKEN cDNA 4632417K18 gene	2.5777	3.76243	1.4596	4.96668e-05	7.39254	8.75863	9.3042	NM_026640
1437478_s_at	Efhd2	EF hand domain containing 2	2.57841	3.1651	1.22754	3.78169e-05	8.44128	9.80776	10.1035	NM_025994
1455548_at	Dlgap4	"discs, large homolog-associated protein 4 (Drosophila)"	2.57896	2.23448	-1.15417	0.000405932	7.85256	9.21935	9.0125	NM_146128
1449799_s_at	Pkp2	plakophilin 2	2.58149	3.06967	1.18911	0.000495302	9.44236	10.8106	11.0604	NM_026163
1415850_at	Rasa3	RAS p21 protein activator 3	2.58218	3.69149	1.4296	0.000166485	7.00245	8.37104	8.88665	NM_009025
1435446_a_at	Chpt1	choline phosphotransferase 1	2.58241	3.94428	1.52736	0.000102792	7.01032	8.37904	8.99008	NM_144807
1448871_at	Mapk13	mitogen activated protein kinase 13	2.58609	3.02957	1.17149	7.72145e-06	7.54115	8.91192	9.14026	NM_011950
1436774_at	Sel1h	Sel1 (suppressor of lin-12) 1 homolog (C. elegans)	2.58621	2.33468	-1.10774	0.000421006	8.80217	10.173	10.0254	NM_011344
1452519_a_at	Zfp36	zinc finger protein 36	2.58719	5.84985	2.26109	1.41469e-06	8.74018	10.1116	11.2886	NM_011756
1451135_at	Gtf2b	general transcription factor IIB	2.58879	2.36718	-1.09362	0.000215184	9.68665	11.0589	10.9298	NM_145546
1452913_at	Pcp4l1	Purkinje cell protein 4-like 1	2.58949	3.3645	1.29929	0.000852877	6.0056	7.37827	7.75599	XM_484933
1427198_at	BC022960	cDNA sequence BC022960	2.5916	2.46695	-1.05053	0.000949176	5.23088	6.60472	6.5336	XM_136142
1437378_x_at	Scarb1	"scavenger receptor class B, member 1"	2.59466	3.1882	1.22875	0.000230475	7.57637	8.95191	9.24911	NM_016741
1428143_a_at	Pnpla2	patatin-like phospholipase domain containing 2	2.59476	2.29529	-1.13047	1.37221e-06	9.30865	10.6843	10.5073	NM_025802
1429006_s_at	2610110G12Rik	RIKEN cDNA 2610110G12 gene	2.59722	2.38416	-1.08937	0.000969832	6.79724	8.17421	8.05072	NM_028476
1419185_a_at	Wbscr14	Williams-Beuren syndrome chromosome region 14 homolog (human)	2.598	3.53781	1.36174	0.000306062	7.44685	8.82425	9.2697	NM_021455
1439183_at	Asah3	N-acylsphingosine amidohydrolase (alkaline ceramidase) 3	2.59848	3.1297	1.20443	0.000668263	4.37428	5.75195	6.0203	NM_175731
1459054_at	BC035954	cDNA sequence BC035954	2.59884	2.02458	-1.28364	1.45631e-05	5.73287	7.11073	6.75049	NM_177569
1421379_at	Zfp354b	zinc finger protein 354B	2.60046	2.59471	-1.00221	0.000149317	5.18055	6.55931	6.55612	NM_013744
1433504_at	Pygb	brain glycogen phosphorylase	2.60279	3.41074	1.31042	6.18601e-06	8.27436	9.65442	10.0444	NM_153781
1419703_at	Col5a3	"procollagen, type V, alpha 3"	2.60545	4.05096	1.5548	6.21887e-06	7.64548	9.02701	9.66374	NM_016919
1443867_at	2900001A12Rik	Ankyrin repeat domain 12	2.60607	3.15681	1.21133	0.000638469	6.59535	7.97723	8.25382	XM_484180
1456098_a_at	Elmo2	"engulfment and cell motility 2, ced-12 homolog (C. elegans)"	2.60667	2.47525	-1.05309	8.20489e-06	8.08264	9.46485	9.39022	NM_080287 /// NM_207704 /// NM_207705 /// NM_207706
1425811_a_at	Csrp1	cysteine and glycine-rich protein 1	2.60897	4.58227	1.75635	1.76083e-05	8.14755	9.53103	10.3436	NM_007791
1447234_s_at	Snx6	sorting nexin 6	2.61289	2.97018	1.13674	0.000623822	7.73706	9.1227	9.30761	NM_026998
1419149_at	Serpine1	"serine (or cysteine) proteinase inhibitor, clade E, member 1"	2.61375	4.11753	1.57534	0.000895059	6.65978	8.0459	8.70156	NM_008871
1426706_s_at	Xylb	xylulokinase homolog (H. influenzae)	2.6144	2.04822	-1.27642	9.42399e-07	6.64061	8.02708	7.67498	XM_135223
1436534_at	Ssa2	Sjogren syndrome antigen A2	2.61792	2.67266	1.02091	9.65206e-05	8.4387	9.82712	9.85697	NM_013835
1418476_at	Crlf1	cytokine receptor-like factor 1	2.61921	3.69977	1.41255	1.42034e-05	7.103	8.49213	8.99044	NM_018827
1434221_at	BC030863	cDNA sequence BC030863	2.6202	2.62466	1.0017	0.000722767	7.41862	8.8083	8.81075	XM_112637 /// XM_489838
1429663_at	3110023G01Rik	RIKEN cDNA 3110023G01 gene	2.62384	2.60646	-1.00667	3.99981e-05	5.4891	6.88078	6.87119	NM_027721
1452381_at	Creb3l2	cAMP responsive element binding protein 3-like 2	2.62465	2.6723	1.01815	0.000173892	6.72173	8.11385	8.13981	NM_178661
1429139_at	2900060B22Rik	RIKEN cDNA 2900060B22 gene	2.62625	2.31674	-1.1336	1.15612e-08	7.16219	8.5552	8.37429	---
1433742_at	Ankrd15	ankyrin repeat domain 15	2.63057	3.06046	1.16342	0.000136729	6.98725	8.38262	8.601	NM_181404
1426979_at	AW228700	expressed sequence AW228700	2.6365	2.46465	-1.06973	6.65216e-05	8.1419	9.54053	9.44328	---
1450723_at	Isl1	"ISL1 transcription factor, LIM/homeodomain (islet 1)"	2.63715	3.66618	1.39021	0.000315218	5.16998	6.56896	7.04426	NM_021459
1427746_x_at	H2-K1	"histocompatibility 2, K1, K region"	2.64204	5.94607	2.25056	1.77686e-05	7.61931	9.02097	10.1913	NM_001001892
1415753_at	D10Bwg1364e	"DNA segment, Chr 10, Brigham & Women's Genetics 1364 expressed"	2.64366	2.65975	1.00609	7.71605e-06	10.2418	11.6443	11.6531	NM_145421
1441821_at	---	---	2.64732	1.99609	-1.32625	0.000207683	4.75386	6.15839	5.75104	---
1437404_at	4930420O11Rik	RIKEN cDNA 4930420O11 gene	2.64879	2.64926	1.00018	2.12439e-05	5.91876	7.32409	7.32435	XM_283179
1417030_at	2310028N02Rik	RIKEN cDNA 2310028N02 gene	2.65191	2.49332	-1.06361	0.000549281	4.3625	5.76953	5.68056	NM_025864
1452458_s_at	---	---	2.65635	2.59145	-1.02504	0.00028864	8.94356	10.353	10.3173	---
1418183_a_at	Pscd1	"pleckstrin homology, Sec7 and coiled-coil domains 1"	2.65725	2.1742	-1.22217	8.28865e-06	6.55041	7.96035	7.6709	NM_011180
1434679_at	Cspg3	chondroitin sulfate proteoglycan 3	2.6612	4.03469	1.51611	5.0494e-05	7.04042	8.4525	9.05288	NM_007789
1451386_at	Blvrb	biliverdin reductase B (flavin reductase (NADPH))	2.66318	3.21182	1.20601	5.65158e-05	9.25468	10.6678	10.9381	NM_144923
1449852_a_at	Ehd4	EH-domain containing 4	2.66569	3.63308	1.3629	7.87287e-07	8.27007	9.68458	10.1313	NM_133838
1438045_at	Eea1	Early endosome antigen 1	2.66833	3.2599	1.2217	4.11604e-05	7.38029	8.79623	9.08512	NM_001001932
1435542_s_at	---	LOC433636	2.67328	2.9024	1.08571	8.13261e-06	8.19047	9.60907	9.72771	XM_489018
1443930_at	BC052046	cDNA sequence BC052046	2.6757	2.21719	-1.2068	0.000886547	5.65217	7.07208	6.8009	NM_183177
1433776_at	2810489O06Rik	RIKEN cDNA 2810489O06 gene	2.67867	3.69143	1.37809	0.00038123	5.63536	7.05688	7.51955	NM_175386
1434990_at	Ppm1e	protein phosphatase 1E (PP2C domain containing)	2.68192	3.75237	1.39914	0.000172638	5.08181	6.50507	6.98961	NM_177167
1433571_at	A130038L21Rik	RIKEN cDNA A130038L21 gene	2.68329	4.5034	1.67831	6.50475e-05	5.22167	6.64567	7.39268	NM_172588
1430889_a_at	Tpmt	thiopurine methyltransferase	2.68347	4.22347	1.57389	0.000124721	7.4987	8.9228	9.57713	NM_016785
1416831_at	Neu1	neuraminidase 1	2.68468	1.83487	-1.46315	4.68983e-05	7.98981	9.41456	8.86548	NM_010893
1435691_at	---	"ES cells cDNA, RIKEN full-length enriched library, clone:C330021I02 product:unknown EST, full insert sequence"	2.68561	2.87917	1.07207	8.4335e-07	6.47401	7.89926	7.99967	---
1451683_x_at	H2-D1 /// H2-L /// LOC56628	"histocompatibility 2, D region locus 1 /// histocompatibility 2, D region /// MHC (A.CA/J(H-2K-f) class I antigen"	2.68602	5.16463	1.92278	0.000275379	5.55284	6.97831	7.92151	NM_010380 /// NM_019909
1424238_at	Sirt7	"sirtuin 7 (silent mating type information regulation 2, homolog) 7 (S. cerevisiae)"	2.68997	2.67666	-1.00497	0.000104879	8.62223	10.0498	10.0427	NM_153056
1419588_at	Spag1	sperm associated antigen 1	2.69115	3.64919	1.356	3.60319e-05	5.6835	7.11172	7.55108	NM_012031
1449836_x_at	Biklk	Bcl2-interacting killer-like	2.69128	1.99883	-1.34643	0.000493759	7.801	9.2293	8.80016	NM_007546
1417505_s_at	Il11ra1 /// Il11ra2	"interleukin 11 receptor, alpha chain 1 /// interleukin 11 receptor, alpha chain 2"	2.69138	2.67488	-1.00617	4.08419e-05	7.69212	9.12046	9.11159	NM_010549 /// NM_010550
1419669_at	Prtn3	proteinase 3	2.6943	2.30864	-1.16705	1.76784e-05	5.98461	7.41452	7.19166	NM_011178
1452540_a_at	Hist1h2bc /// Hist1h2be /// Hist1h2bl /// Hist1h2bm /// Hist1h2bp /// LOC432734	"histone 1, H2bc /// histone 1, H2be /// histone 1, H2bl /// histone 1, H2bm /// histone 1, H2bp /// similar to Hist1h2bc protein"	2.6982	5.12041	1.89771	0.000686182	7.91394	9.34594	10.2702	NM_023422 /// NM_178194 /// NM_178199 /// NM_178200 /// NM_178202 /// XM_484228
1451153_a_at	Cyhr1	cysteine and histidine rich 1	2.70006	2.08945	-1.29223	1.88831e-05	7.65461	9.0876	8.71774	NM_019396 /// NM_180962
1429133_at	4930519N16Rik	RIKEN cDNA 4930519N16 gene	2.7016	1.7763	-1.52091	0.000366797	5.78204	7.21585	6.61092	NM_029173
1417567_at	Catnbip1	catenin beta interacting protein 1	2.70784	3.31163	1.22298	3.09879e-05	8.12409	9.56124	9.85163	NM_023465
1418255_s_at	Srf	serum response factor	2.70825	2.75863	1.0186	2.0449e-05	8.00702	9.44438	9.47097	NM_020493
1436911_at	Ss18l1	synovial sarcoma translocation gene on chromosome 18-like 1	2.71275	1.9341	-1.40259	8.03879e-06	7.4804	8.92015	8.43206	NM_178750
1435975_at	AI115600	expressed sequence AI115600	2.71524	3.44746	1.26967	1.87756e-09	6.7097	8.15078	8.49523	XM_134902
1453008_at	2300002D11Rik	RIKEN cDNA 2300002D11 gene	2.71947	3.13204	1.15171	7.34356e-05	6.93864	8.38196	8.58574	XM_149530
1452908_at	MGI:2385920	disco interacting protein 2 homolog (Drosophila)	2.72	3.3971	1.2455	1.12105e-06	6.97199	8.41957	8.7363	XM_147419 /// XM_359347
1438422_at	Lrrc20	leucine rich repeat containing 20	2.72	2.65194	-1.02759	1.33813e-06	6.35635	7.80266	7.7634	NM_153542
1431334_a_at	4933433P14Rik	RIKEN cDNA 4933433P14 gene	2.72	2.24692	-1.21379	0.000134725	6.38232	7.82979	7.55027	NM_178613
1439959_at	Fgf11	Fibroblast growth factor 11	2.72	2.35822	-1.15555	0.000234184	5.27078	6.71706	6.50848	NM_010198
1456423_at	Mbd5	methyl-CpG binding domain protein 5	2.72	1.76128	-1.54438	0.000354642	4.38926	5.83291	5.20589	XM_283719
1437499_at	9130416N05Rik	RIKEN cDNA 9130416N05 gene	2.73	1.97847	-1.38352	1.18616e-05	6.06579	7.51852	7.05017	NM_026241
1455859_at	A330021E22Rik	RIKEN cDNA A330021E22 gene	2.73	2.93369	1.07271	8.82889e-05	5.24737	6.69882	6.80009	NM_172447
1448900_at	D16H22S680E	"DNA segment, Chr 16, human D22S680E, expressed"	2.74	3.3885	1.23314	0.000552368	7.72524	9.18355	9.48589	NM_138583
1455029_at	---	---	2.74	4.1146	1.49739	0.000980836	6.31237	7.77068	8.35313	---
1416933_at	Por	P450 (cytochrome) oxidoreductase	2.75	2.49947	-1.10302	5.1551e-05	9.06073	10.5238	10.3824	NM_008898
1448707_at	Taf13	"TAF13 RNA polymerase II, TATA box binding protein (TBP)-associated factor"	2.75	2.62573	-1.05038	7.19186e-05	10.1142	11.5778	11.5069	NM_025444
1428804_at	Mfap3l	microfibrillar-associated protein 3-like	2.75	3.73435	1.35385	0.000303729	5.29824	6.76203	7.1991	NM_027756
1456516_x_at	Uap1	UDP-N-acetylglucosamine pyrophosphorylase 1	2.76	3.57815	1.29243	3.37373e-07	5.48503	6.95416	7.32424	NM_133806
1460358_s_at	0610006K04Rik	RIKEN cDNA 0610006K04 gene	2.76	2.22662	-1.24235	7.30036e-06	8.02948	9.49741	9.18433	NM_026675
1428808_at	6230400G14Rik	RIKEN cDNA 6230400G14 gene	2.76	2.64597	-1.04656	0.000179063	6.2812	7.75065	7.685	---
1419238_at	Abca7	"ATP-binding cassette, sub-family A (ABC1), member 7"	2.77	2.4658	-1.12694	7.0649e-07	8.1196	9.59406	9.42165	NM_013850
1428468_at	3110043O21Rik	RIKEN cDNA 3110043O21 gene	2.77	2.97695	1.07159	5.15248e-06	7.76402	9.23811	9.33785	XM_283954
1450696_at	Psmb9	"proteosome (prosome, macropain) subunit, beta type 9 (large multifunctional protease 2)"	2.77	5.76623	2.0793	2.56598e-05	6.21586	7.6874	8.74349	NM_013585
1451177_at	Dnajb4	"DnaJ (Hsp40) homolog, subfamily B, member 4"	2.77	2.6855	-1.03393	5.22386e-05	6.79795	8.27127	8.22314	NM_025926 /// NM_027287
1424169_at	Tax1bp3	Tax1 (human T-cell leukemia virus type I) binding protein 3	2.77	2.96048	1.06604	0.00021481	8.50854	9.98211	10.0744	NM_029564
1439966_x_at	Sfxn2	sideroflexin 2	2.78	2.41127	-1.15476	2.10729e-06	5.25544	6.73282	6.52523	NM_053196
1423134_at	BC003324	cDNA sequence BC003324	2.78	2.58657	-1.07563	4.60643e-06	8.35223	9.82845	9.72327	NM_030259
1436941_at	Gm1752	"gene model 1752, (NCBI)"	2.78	2.59549	-1.07142	2.40392e-05	8.22401	9.69955	9.60002	XM_156281 /// XM_358860
1428457_at	---	---	2.78	3.0167	1.08298	2.55598e-05	6.28243	7.7604	7.8754	---
1434861_at	---	Transcribed locus	2.78	2.78849	-1.00017	0.000238695	7.33297	8.8127	8.81246	---
1449303_at	Sesn3	sestrin 3	2.78	3.84903	1.38264	0.000306311	8.06631	9.54338	10.0108	NM_030261
1428792_at	Bcas1	breast carcinoma amplified sequence 1	2.79	4.23776	1.51627	2.66915e-06	7.71451	9.19729	9.79781	NM_029815
1416738_at	---	---	2.79	2.58389	-1.08264	3.16712e-06	8.39624	9.88034	9.76578	---
1435256_at	AI844915	RIKEN cDNA 1500005P14 gene	2.79	3.22999	1.15726	6.22223e-06	8.4213	9.90212	10.1128	---
1448233_at	Prnp	prion protein	2.8	3.93158	1.39951	4.16808e-05	7.87731	9.3675	9.85242	NM_011170
1422662_at	Lgals8	"lectin, galactose binding, soluble 8"	2.81	3.14073	1.11477	1.57649e-08	7.51065	9.005	9.16175	NM_018886
1436560_at	AW124694	expressed sequence AW124694	2.81	3.89973	1.38712	1.12115e-06	7.11305	8.60433	9.07643	---
1434024_at	Nphp4	nephronophthisis 4 (juvenile) homolog (human)	2.81	2.87082	1.01966	2.27576e-06	7.10763	8.60101	8.6291	NM_153424
1418222_at	2610024G14Rik	RIKEN cDNA 2610024G14 gene	2.81	2.4899	-1.13133	3.69295e-06	8.64863	10.1427	9.96471	NM_019836
1455439_a_at	Lgals1	"lectin, galactose binding, soluble 1"	2.81	4.58296	1.62794	0.000151199	10.2176	11.7109	12.4139	NM_008495
1436922_at	---	---	2.81	2.51954	-1.1162	0.000200772	7.90141	9.39316	9.23457	---
1444020_at	---	---	2.82	4.63298	1.63909	5.33754e-05	6.70723	8.20628	8.91917	---
1435336_at	---	---	2.82	3.44196	1.21784	9.13759e-05	6.6847	8.18361	8.46793	---
1435417_at	AI464131	expressed sequence AI464131	2.82	2.29088	-1.23152	9.96335e-05	7.13037	8.62671	8.32627	XM_283952
1452469_a_at	Smtn	smoothelin	2.82	2.89559	1.02644	0.000164735	7.98674	9.48295	9.5206	NM_013870
1442093_at	---	Transcribed locus	2.82	2.1986	-1.28638	0.000192069	6.12507	7.62498	7.26166	---
1418371_at	6720463E02Rik	RIKEN cDNA 6720463E02 gene	2.83	5.80609	2.04576	1.05432e-07	8.36349	9.86842	10.9011	NM_026556
1428340_s_at	Atp13a2	ATPase type 13A2	2.83	3.43665	1.21405	3.82501e-07	8.5864	10.0876	10.3674	NM_029097
1448411_at	Wfs1	Wolfram syndrome 1 homolog (human)	2.83	3.12896	1.10381	3.39285e-05	8.30599	9.80918	9.95167	NM_011716
1449626_s_at	Acbd4	acyl-Coenzyme A binding domain containing 4	2.83	2.16683	-1.30984	9.71375e-05	7.61077	9.11574	8.72635	NM_025988
1424177_at	Tmem38a	transmembrane protein 38a	2.83	2.02557	-1.40026	0.000126962	6.4454	7.94942	7.46373	NM_144534
1448729_a_at	38599	septin 4	2.84	3.99598	1.40284	3.29561e-07	6.01476	7.52496	8.01331	NM_011129
1451489_at	1810012H11Rik	RIKEN cDNA 1810012H11 gene	2.84	2.23327	-1.27613	0.000789774	5.93879	7.44972	7.09795	NM_028048
1418758_a_at	Pscd3	"pleckstrin homology, Sec7 and coiled-coil domains 3"	2.85	4.08381	1.42941	2.23837e-06	7.97029	9.48479	10.0002	NM_011182
1449514_at	Gprk5	G protein-coupled receptor kinase 5	2.85	3.33177	1.16819	1.51106e-05	6.45406	7.96607	8.19035	NM_018869
1416408_at	Acox1	"acyl-Coenzyme A oxidase 1, palmitoyl"	2.85	2.65643	-1.07506	2.43856e-05	8.45195	9.96585	9.86144	NM_015729
1429851_at	1700003M02Rik	RIKEN cDNA 1700003M02 gene	2.85	2.35192	-1.21286	0.000252759	6.91352	8.42577	8.14736	NM_027041
1434154_at	Kctd13	potassium channel tetramerisation domain containing 13	2.85	2.69297	-1.05957	0.000904882	7.7996	9.31229	9.2288	NM_172747
1418346_at	Insl6	insulin-like 6	2.86	3.70686	1.29478	6.10789e-06	6.04165	7.55914	7.93185	NM_013754
1435971_at	Rims3	regulating synaptic membrane exocytosis 3	2.86	3.35998	1.17409	8.81867e-05	7.41348	8.93039	9.16193	NM_182929
1458440_at	LOC432572	similar to sperm antigen HCMOGT-1	2.86	4.21706	1.47368	0.000119591	6.09214	7.60895	8.16837	XM_205737
1453264_at	Marveld3	MARVEL (membrane-associating) domain containing 3	2.86	3.89451	1.35704	0.000252046	5.69587	7.21685	7.65732	NM_028584 /// NM_212447
1431843_a_at	Nfkbie	"nuclear factor of kappa light polypeptide gene enhancer in B-cells inhibitor, epsilon"	2.86	2.0877	-1.37329	0.000264436	6.12078	7.64033	7.18269	NM_008690
1436827_at	Gm944	"gene model 944, (NCBI)"	2.87	2.79361	-1.03037	7.25733e-06	8.38428	9.90957	9.8664	XM_355044
1440825_s_at	1700009P13Rik	RIKEN cDNA 1700009P13 gene	2.87	2.55801	-1.12533	1.91248e-05	7.22557	8.75094	8.58059	NM_144820
1436202_at	9430072K23Rik	RIKEN cDNA 9430072K23 gene	2.87	6.47223	2.25216	2.86773e-05	8.22114	9.74409	10.9154	---
1416675_s_at	Plcd1	"phospholipase C, delta 1"	2.87	2.84533	-1.0119	6.64826e-05	8.32252	9.84819	9.83112	NM_019676
1420809_a_at	1500003O03Rik	RIKEN cDNA 1500003O03 gene	2.88	3.24316	1.12369	2.40859e-06	8.37969	9.90884	10.0771	NM_019769
1449264_at	Syt11	synaptotagmin 11	2.88	2.8941	1.00408	1.7434e-05	6.18341	7.71065	7.71653	NM_018804
1460689_at	D15Wsu75e	"DNA segment, Chr 15, Wayne State University 75, expressed"	2.88	2.62397	-1.0997	2.09511e-05	9.29271	10.8216	10.6845	NM_134095
1436907_at	Nav1	neuron navigator 1	2.88	2.13738	-1.35052	6.04345e-05	7.57002	9.09938	8.66586	NM_173437
1459871_x_at	38413	membrane-associated ring finger (C3HC4) 2	2.89	2.86692	-1.0099	1.76129e-05	7.6801	9.21381	9.1996	NM_145486
1429486_at	Pfkfb2	"6-phosphofructo-2-kinase/fructose-2,6-biphosphatase 2"	2.89	2.91781	1.00923	9.43141e-05	6.69308	8.22471	8.23797	NM_008825
1436737_a_at	Sorbs1	sorbin and SH3 domain containing 1	2.89	4.07671	1.40624	0.000195673	6.74358	8.27914	8.77098	NM_009166
1455130_at	5830435K17Rik	RIKEN cDNA 5830435K17 gene	2.89	2.82661	-1.02411	0.000252174	6.48901	8.02245	7.98808	NM_175318
1429778_at	Optn	optineurin	2.89	1.82604	-1.58417	0.000499018	7.15361	8.68606	8.02233	NM_181848
1417840_at	1500031L02Rik	RIKEN cDNA 1500031L02 gene	2.9	2.80476	-1.03414	1.73276e-07	8.95765	10.494	10.4455	NM_025892
1424172_at	Hagh	hydroxyacyl glutathione hydrolase	2.9	2.91164	1.00078	1.00813e-05	9.4309	10.9716	10.9727	NM_024284
1417384_at	Entpd5	ectonucleoside triphosphate diphosphohydrolase 5	2.91	3.50891	1.20442	0.00012806	6.33387	7.87656	8.1449	NM_007647
1428347_at	Cyfip2	Hypothetical A830091E24	2.93	4.05466	1.37946	3.41265e-05	6.84645	8.40194	8.86604	NM_133769
1449236_at	Dll3	delta-like 3 (Drosophila)	2.93	2.68281	-1.0958	3.71938e-05	7.24262	8.79835	8.66637	NM_007866
1453677_a_at	Derl3	"Der1-like domain family, member 3"	2.93	2.27065	-1.29044	4.7398e-05	8.33393	9.8849	9.51703	NM_024440
1422476_at	Ifi30	interferon gamma inducible protein 30	2.93	2.87592	-1.01994	7.84886e-05	10.054	11.6065	11.578	NM_023065
1455176_a_at	---	---	2.93	3.07545	1.04892	0.000328442	6.58811	8.14	8.20891	---
1415975_at	Carhsp1	calcium regulated heat stable protein 1	2.94	3.09903	1.05141	4.53689e-06	8.79272	10.3522	10.4245	NM_025821
1455177_at	---	---	2.94	4.56608	1.54837	7.16477e-05	7.16062	8.72082	9.35157	---
1420836_at	---	---	2.94	3.55034	1.20724	8.70568e-05	7.04204	8.59829	8.87	---
1436623_at	Entpd7	ectonucleoside triphosphate diphosphohydrolase 7	2.94	2.64951	-1.11254	0.000916313	6.08243	7.64201	7.48816	NM_053103
1433481_at	Fkbp14	FK506 binding protein 14	2.95	2.90002	-1.01923	9.27157e-05	6.83172	8.39526	8.36778	NM_153573
1417101_at	Hspa2	heat shock protein 2	2.95	4.66714	1.57699	0.000292608	6.72725	8.29262	8.94979	NM_001002012 /// NM_008301
1438196_at	---	---	2.96	3.81485	1.28495	7.06784e-07	7.37046	8.94037	9.30209	---
1455266_at	Kif5c	kinesin family member 5C	2.96	3.24833	1.09617	5.41908e-06	7.73579	9.30302	9.43549	NM_008449
1451381_at	1810020D17Rik	RIKEN cDNA 1810020D17 gene	2.96	2.99692	1.01145	7.59598e-06	7.08	8.64705	8.66348	NM_183251
1431101_a_at	Srd5a1	steroid 5 alpha-reductase 1	2.96	3.26005	1.09994	7.8816e-06	6.95025	8.51771	8.65514	NM_175283
1425545_x_at	H2-L	"histocompatibility 2, D region"	2.96	5.27309	1.77834	8.59467e-05	8.8182	10.3863	11.2168	---
1449841_at	Kif3a	kinesin family member 3A	2.98	4.60623	1.54268	7.16112e-07	7.44243	9.02058	9.64602	NM_008443
1428346_at	MGI:1923551	FLN29 gene product	2.98	2.7258	-1.09565	5.71987e-05	8.07266	9.65113	9.51934	NM_172275
1426818_at	Arrdc4	Expressed sequence AV216361	2.99	6.60014	2.20133	5.61689e-06	6.47516	8.05928	9.19765	NM_025549
1420499_at	Gch1	GTP cyclohydrolase 1	2.99	4.40585	1.4688	0.000172859	6.72751	8.3123	8.86693	NM_008102
1427921_s_at	2310061C15Rik	RIKEN cDNA 2310061C15 gene	3	3.37634	1.12137	3.18473e-05	8.2995	9.88969	10.055	NM_026844
1437062_s_at	Phyhipl	phytanoyl-CoA hydroxylase interacting protein-like	3	3.15493	1.01566	8.24559e-05	5.51049	7.14569	7.1681	NM_178621
1434794_at	Rhof	"ras homolog gene family, member f"	3.01	2.50418	-1.20341	1.29613e-06	7.63183	9.22329	8.95616	NM_175092
1439454_x_at	2410018G23Rik	RIKEN cDNA 2410018G23 gene	3.01	2.50957	-1.20309	1.02617e-05	8.6902	10.2844	10.0176	NM_027194
1423891_at	Gstt3	"glutathione S-transferase, theta 3"	3.02	3.07566	1.01557	9.39164e-05	6.25351	7.85212	7.87441	NM_133994
1429552_at	1700019F09Rik	RIKEN cDNA 1700019F09 gene	3.02	3.90657	1.29172	0.000402084	6.67318	8.26978	8.63908	NM_027963
1417750_a_at	MGI:1914962	mitochondrial solute carrier protein	3.02	3.37967	1.1155	0.00051538	6.35993	7.95912	8.11681	NM_026331 /// NM_030054
1434634_at	Gm166	"gene model 166, (NCBI)"	3.03	3.21442	1.05982	2.50608e-06	6.04526	7.646	7.72982	XM_133853
1420905_at	Il17r	Interleukin 17 receptor	3.03	3.13131	1.0334	3.08945e-06	7.17085	8.77023	8.81762	NM_008359
1418164_at	Epim	epimorphin	3.03	2.57909	-1.17513	1.27405e-05	7.62024	9.21992	8.98711	NM_007941
1447757_x_at	Inpp5f	inositol polyphosphate-5-phosphatase F	3.03	4.50308	1.48605	0.000485705	5.16132	6.76075	7.33223	NM_178641
1434557_at	Hip1	huntingtin interacting protein 1	3.03	3.15414	1.04052	0.00071515	6.77668	8.37663	8.43393	NM_146001
1435401_at	9430097H08Rik	RIKEN cDNA 9430097H08 gene	3.04	3.32002	1.08942	1.36403e-06	7.47689	9.08452	9.20808	NM_153600
1457523_at	9530056K15Rik	RIKEN cDNA 9530056K15 gene	3.04	3.67264	1.20742	0.00066746	5.89493	7.49982	7.77175	NM_177218
1434558_at	Wdr47	WD repeat domain 47	3.05	3.11608	1.01927	4.05329e-06	7.63355	9.24575	9.27328	NM_181400
1434785_at	Cacng5	"calcium channel, voltage-dependent, gamma subunit 5"	3.05	2.10549	-1.44903	0.000151323	5.60601	7.21525	6.68016	NM_080644
1447277_s_at	Pcyox1	prenylcysteine oxidase 1	3.06	2.51653	-1.21953	1.11053e-05	9.64241	11.2602	10.9738	NM_025823
1454640_at	Chchd7	coiled-coil-helix-coiled-coil-helix domain containing 7	3.06	3.26956	1.0662	2.98419e-05	8.51562	10.1322	10.2247	NM_181391
1417896_at	Tjp3	tight junction protein 3	3.06	1.90056	-1.61496	4.01649e-05	6.83206	8.44998	7.75848	NM_013769
1443934_at	9230110C19Rik	RIKEN cDNA 9230110C19 gene	3.06	3.29895	1.07482	0.000530133	5.26625	6.88416	6.98826	NM_199017
1441259_s_at	Wdr10	WD repeat domain 10	3.07	5.58451	1.81478	2.32916e-07	6.20104	7.82268	8.68247	NM_031177
1417807_at	2700038N03Rik	RIKEN cDNA 2700038N03 gene	3.07	3.01187	-1.0199	2.31974e-05	6.10896	7.72805	7.69962	NM_027356
1425400_a_at	Cited4	"Cbp/p300-interacting transactivator, with Glu/Asp-rich carboxy-terminal domain, 4"	3.07	3.79147	1.2334	8.13286e-05	5.97527	7.59539	7.89803	NM_019563
1460675_at	Igsf8	"immunoglobulin superfamily, member 8"	3.07	3.37239	1.09845	0.000123002	8.42277	10.0411	10.1765	NM_080419
1418170_a_at	Zcchc14	"zinc finger, CCHC domain containing 14"	3.07	3.3768	1.0988	0.000195947	8.1346	9.75433	9.89026	NM_080855
1419833_s_at	Centd3	"centaurin, delta 3"	3.07	3.22302	1.04964	0.000775649	5.28939	6.9079	6.9778	NM_139206
1424976_at	Rhov	"ras homolog gene family, member V"	3.08	2.5728	-1.20008	0.000569216	5.99419	7.62066	7.35753	NM_145530
1452213_at	Tex2	testis expressed gene 2	3.09	3.08239	-1.00478	0.000139269	8.13876	9.76969	9.76281	NM_198292
1439747_at	Ptges	prostaglandin E synthase	3.09	1.97119	-1.57087	0.000317241	6.6536	8.28423	7.63266	NM_022415
1429796_at	2210407G14Rik	RIKEN cDNA 2210407G14 gene	3.1	3.49945	1.12537	4.1405e-06	6.49103	8.12775	8.29815	XM_148399 /// XM_488776 /// XM_489634
1420618_at	Cpeb4	cytoplasmic polyadenylation element binding protein 4	3.1	3.58884	1.1555	0.000870547	7.53866	9.17367	9.38218	NM_026252
1427481_a_at	Atp1a3	"ATPase, Na+/K+ transporting, alpha 3 polypeptide"	3.11	5.03776	1.6177	1.59513e-06	7.40366	9.0425	9.73644	NM_144921
1434791_at	Atp6v0a2	"ATPase, H+ transporting, lysosomal V0 subunit a isoform 2"	3.11	2.43613	-1.27889	2.60962e-06	7.87643	9.51591	9.16101	NM_011596
1436571_at	---	"Adult male testis cDNA, RIKEN full-length enriched library, clone:4930525M22 product:unclassifiable, full insert sequence"	3.11	3.01181	-1.03335	5.03384e-06	7.99152	9.62949	9.58216	---
1438709_at	D11Ertd498e	"DNA segment, Chr 11, ERATO Doi 498, expressed"	3.11	3.82575	1.22838	1.10437e-05	6.41298	8.05196	8.34872	NM_145940
1455484_at	2600009P04Rik	RIKEN cDNA 2600009P04 gene	3.11	2.50814	-1.24222	0.000162867	7.53636	9.17589	8.86298	---
1424140_at	Gale	"galactose-4-epimerase, UDP"	3.12	4.21424	1.35066	8.10457e-06	8.15054	9.79215	10.2258	NM_178389
1451426_at	D11Lgp2e	"DNA segment, Chr 11, Lothar Hennighausen 2, expressed"	3.12	2.88444	-1.08393	8.23967e-06	6.54851	8.19308	8.07681	NM_030150
1442273_at	4932413O14Rik	RIKEN cDNA 4932413O14 gene	3.12	6.0347	1.93016	0.000134805	3.82914	5.4737	6.42242	NM_177230
1419583_at	Cbx4	chromobox homolog 4 (Drosophila Pc class)	3.14	4.85277	1.54533	5.1268e-05	6.16532	7.81621	8.44412	NM_007625
1416863_at	Abhd8	abhydrolase domain containing 8	3.14	2.71597	-1.15893	0.00027043	6.41269	8.06695	7.85415	NM_022419
1436736_x_at	---	---	3.15	4.76745	1.51138	1.59143e-06	6.34271	8.00006	8.59593	---
1422710_a_at	Cacna1h	"calcium channel, voltage-dependent, T type, alpha 1H subunit"	3.15	5.49588	1.74238	1.45022e-05	5.53121	7.1885	7.98956	NM_021415
1434532_at	BC035295	cDNA sequence BC035295	3.15	3.8206	1.21217	5.80814e-05	8.7121	10.3683	10.6459	NM_153407
1453211_at	1700019B01Rik	RIKEN cDNA 1700019B01 gene	3.15	5.27942	1.67207	0.000236985	4.17417	5.8329	6.57454	XM_133591
1460698_a_at	Sec11l3	Sec11-like 3 (S. cerevisiae)	3.16	4.1939	1.32396	4.90944e-07	9.34297	11.0064	11.4113	NM_025468
1416206_at	Sipa1	signal-induced proliferation associated gene 1	3.16	2.68791	-1.17685	5.23299e-05	7.6426	9.30401	9.06908	NM_011379
1438201_at	---	Transcribed locus	3.16	6.2427	1.97057	0.000119973	5.24873	6.91229	7.8909	---
1450706_a_at	Arl3	ADP-ribosylation factor-like 3	3.16	4.42404	1.39646	0.000162352	8.66164	10.3252	10.807	NM_019718
1438195_at	---	---	3.17	4.17641	1.31652	4.52165e-07	8.98151	10.647	11.0438	---
1435666_at	Mast3	microtubule associated serine/threonine kinase 3	3.17	2.24117	-1.41447	1.45755e-06	8.69719	10.3617	9.86144	NM_199308
1455468_at	9330164H19Rik	RIKEN cDNA 9330164H19 gene	3.17	2.72668	-1.16419	0.000172103	5.31159	6.97806	6.75873	NM_178704
1452650_at	Trim62	tripartite motif-containing 62	3.18	2.91791	-1.09191	3.14533e-05	5.63852	7.31031	7.18346	NM_178110
1438661_a_at	Arf2	ADP-ribosylation factor 2	3.18	5.00804	1.57449	3.85065e-05	5.04085	6.71021	7.36509	NM_007477
1424029_at	D10Bwg0791e	"DNA segment, Chr 10, Brigham & Women's Genetics 0791 expressed"	3.18	3.23912	1.01708	5.74053e-05	8.10291	9.77408	9.79851	NM_030203 /// NM_133745
1433730_at	Elmod2	ELMO domain containing 2	3.18	3.07082	-1.03621	0.000268862	8.63255	10.3025	10.2512	NM_178736
1416874_a_at	5730511K23Rik	RIKEN cDNA 5730511K23 gene	3.19	3.29589	1.03154	1.16387e-05	8.01258	9.68846	9.73325	NM_019458
1415996_at	Txnip	thioredoxin interacting protein	3.19	6.03214	1.8908	3.30394e-05	10.1799	11.8536	12.7726	NM_023719
1426345_at	D030028O16Rik	RIKEN cDNA D030028O16 gene	3.2	2.80208	-1.14447	9.86128e-06	8.33016	10.0113	9.81665	NM_145984
1428319_at	Pdlim7	PDZ and LIM domain 7	3.2	4.66158	1.45576	1.41568e-05	8.74803	10.4271	10.9688	NM_026131
1420518_a_at	Igsf9	"immunoglobulin superfamily, member 9"	3.21	2.6508	-1.2142	5.72038e-06	7.75343	9.43987	9.15986	NM_033608
1434969_at	---	"CDNA clone IMAGE:5683160, partial cds"	3.21	2.42752	-1.32433	9.49661e-06	8.55568	10.2404	9.83516	---
1426517_at	Gnaz	"guanine nucleotide binding protein, alpha z subunit"	3.21	4.60494	1.43297	1.61228e-05	6.17785	7.86203	8.38104	NM_010311
1428330_at	2610510B01Rik	RIKEN cDNA 2610510B01 gene	3.22	3.85118	1.19594	2.88266e-07	7.6819	9.36906	9.6272	XM_354972 /// XM_489606
1434432_at	1700051E09Rik	RIKEN cDNA 1700051E09 gene	3.22	3.43856	1.06523	0.000254783	6.82209	8.51274	8.6039	NM_001007465 /// NM_026097
1435937_at	Sptlc2	"serine palmitoyltransferase, long chain base subunit 2"	3.23	3.11055	-1.04129	3.86349e-06	7.81155	9.5071	9.44872	NM_011479
1434261_at	Sipa1l2	signal-induced proliferation-associated 1 like 2	3.23	3.52265	1.08955	8.05289e-06	8.24398	9.93691	10.0606	XM_146572
1424737_at	Thrsp	thyroid hormone responsive SPOT14 homolog (Rattus)	3.23	2.32132	-1.39373	0.000716853	6.62951	8.3234	7.84445	NM_009381
1434428_at	D330028D13Rik	RIKEN cDNA D330028D13 gene	3.24	3.14832	-1.03131	9.17876e-06	6.95614	8.65521	8.61073	NM_172727
1449380_at	Pacsin1	protein kinase C and casein kinase substrate in neurons 1	3.24	3.08138	-1.05271	9.53941e-06	8.03942	9.7371	9.663	NM_011861 /// NM_178365
1436195_at	BC046404	cDNA sequence BC046404	3.24	2.32235	-1.39933	0.000682935	6.99167	8.69199	8.20726	NM_198861
1424039_at	1810045K07Rik	RIKEN cDNA 1810045K07 gene	3.25	3.51349	1.08035	7.44816e-07	9.54598	11.2474	11.3589	NM_026432
1429089_s_at	---	---	3.25	2.95477	-1.10281	2.7333e-05	8.08467	9.7889	9.64771	---
1454961_at	Synj1	synaptojanin 1	3.25	3.34914	1.02899	4.09367e-05	8.57824	10.2808	10.322	XM_358889
1448443_at	---	---	3.25	3.52317	1.08385	0.000140541	7.30178	9.00249	9.11866	---
1427401_at	Chrna5	"cholinergic receptor, nicotinic, alpha polypeptide 5"	3.25	3.08281	-1.05582	0.000420552	5.64879	7.3514	7.27304	NM_176844
1415720_s_at	Mad2l1bp	MAD2L1 binding protein	3.25	3.20542	-1.01537	0.000705405	8.1092	9.81172	9.78972	NM_025649
1423135_at	Thy1	"thymus cell antigen 1, theta"	3.27	4.40609	1.34606	0.000235559	6.7577	8.46845	8.8972	NM_009382
1456557_at	1700041C02Rik	RIKEN cDNA 1700041C02 gene	3.29	2.15145	-1.52963	1.04553e-05	5.4574	7.1759	6.56271	XM_131596
1420720_at	Nptx2	neuronal pentraxin 2	3.3	6.00638	1.81664	2.03259e-05	8.7359	10.4611	11.3224	NM_016789
1438097_at	Rab20	"RAB20, member RAS oncogene family"	3.3	2.92294	-1.1302	0.000150348	4.8713	6.5953	6.41872	NM_011227
1457141_at	---	Transcribed locus	3.3	3.05028	-1.08326	0.000179898	5.2439	6.96823	6.85284	---
1419098_at	Stom	stomatin	3.31	4.32407	1.30441	1.77906e-06	5.37849	7.10749	7.49088	NM_013515
1430107_at	9230116B18Rik	RIKEN cDNA 9230116B18 gene	3.31	6.04753	1.82593	0.000129356	4.36414	6.09185	6.96048	XM_484966
1419576_at	Hoxb13	homeo box B13	3.32	4.45057	1.33729	6.74296e-06	6.44959	8.18427	8.60358	NM_008267
1417709_at	Cyp46a1	"cytochrome P450, family 46, subfamily a, polypeptide 1"	3.32	4.86485	1.46155	1.31699e-05	7.03305	8.76794	9.31544	NM_010010
1418927_a_at	Habp4	hyaluronic acid binding protein 4	3.32	3.04251	-1.09416	0.000238178	7.52898	9.26407	9.13424	NM_019986
1435554_at	C630016B22Rik	RIKEN cDNA C630016B22 gene	3.34	4.78918	1.43014	6.18482e-06	5.58395	7.32758	7.84373	NM_172051
1423309_at	Tgoln1 /// Tgoln2	trans-golgi network protein /// trans-golgi network protein 2	3.36	3.71174	1.10331	8.54203e-08	9.65656	11.4068	11.5487	NM_009443 /// NM_009444
1415995_at	Casp6	caspase 6	3.36	3.80623	1.12989	7.94004e-05	7.65668	9.40887	9.58504	NM_009811
1438442_at	AI450236	Expressed sequence AI450236	3.36	3.48775	1.03753	0.000191716	5.94861	7.69775	7.7509	---
1417216_at	Pim2	proviral integration site 2	3.37	2.99505	-1.12667	3.0682e-05	7.99117	9.74582	9.57375	NM_138606 /// NM_145736 /// NM_145737
1425067_at	Celsr3	cadherin EGF LAG seven-pass G-type receptor 3	3.38	2.45292	-1.37867	3.55066e-06	7.39467	9.15245	8.68917	NM_080437
1439034_at	---	---	3.38	3.25479	-1.04062	0.000119664	5.8292	7.58922	7.53177	---
1433855_at	Abat	4-aminobutyrate aminotransferase	3.38	3.09286	-1.09606	0.00013611	5.81748	7.57874	7.44642	NM_172961
1416714_at	Icsbp1	interferon consensus sequence binding protein 1	3.39	5.75975	1.69734	5.05986e-05	6.27161	8.03434	8.79761	NM_008320
1418252_at	Padi2	"peptidyl arginine deiminase, type II"	3.4	5.6067	1.64686	1.66486e-06	8.01971	9.78714	10.5069	NM_008812
[truncated: 176 more rows]
