# Supplementary material for: Histone deacetylase inhibition accelerates the early events of stem cell differentiation: transcriptomic and epigenetic analysis
Source: Genome Biol. 2008 Apr 4;9(4):R65. doi: 10.1186/gb-2008-9-4-r65 (PMC2643936; doi:10.1186/gb-2008-9-4-r65)
Supplement: Additional data file 3 — Gene probesets that show ≥ 4-fold change in their mRNA levels after treatment of mouse ES cells with 50 nM of TSA for 6 and 12 h, categorized according to their kinetics. [file gb-2008-9-4-r65-S3.xls]

## Sheet: Sheet1
Cluster 1
Subcluster 1a
Probesets	Gene Symbol	Gene Title
1423470_at	Ptbp2	polypyrimidine tract binding protein 2
1435084_at	C730049O14Rik	RIKEN cDNA C730049O14 gene
1456789_at	Zfp462	Zinc finger protein 462
1433830_at	Hnrpa2b1	heterogeneous nuclear ribonucleoprotein A2/B1
1440177_at		hypothetical protein 9630027E11
1417346_at	Pycard	PYD and CARD domain containing
1431162_a_at	Enah	enabled homolog (Drosophila)
1429399_at	Rnf125	ring finger protein 125
1453419_at	2900078C09Rik	RIKEN cDNA 2900078C09 gene
1456103_at	---	Transcribed locus
1456127_at	9630008K15Rik	RIKEN cDNA 9630008K15 gene
1433901_at	Gpiap1	GPI-anchored membrane protein 1
1455300_at	E130014J05Rik	RIKEN cDNA E130014J05 gene
1421299_a_at	Lef1	lymphoid enhancer binding factor 1
1436926_at	Esrrb	"estrogen related receptor, beta"
1426655_a_at	4930504E06Rik	RIKEN cDNA 4930504E06 gene
1426649_at	Tmeff1	transmembrane protein with EGF-like and two follistatin-like domains 1
1438470_at	Socs2	suppressor of cytokine signaling 2
1450510_a_at	Cacna1a	"calcium channel, voltage-dependent, P/Q type, alpha 1A subunit"
1416697_at	Dpp4	dipeptidylpeptidase 4
1457741_at	---	---
1422887_a_at	Ctbp2	C-terminal binding protein 2
1436227_at	Lefty2	Left-right determination factor 2
1429524_at	Myo1f	myosin IF
1417022_at	Slc7a3	"solute carrier family 7 (cationic amino acid transporter, y+ system), member 3"
1417760_at	Nr0b1	"nuclear receptor subfamily 0, group B, member 1"
1449064_at	Tdh	L-threonine dehydrogenase
1417638_at	Lefty1	left right determination factor 1
1419021_at	Mcf2	mcf.2 transforming sequence
1455425_at	BB001228	Expressed sequence BB001228
1419106_at	2210409E12Rik	RIKEN cDNA 2210409E12 gene
1453628_s_at	Lrrc2	Leucine rich repeat containing 2
1456250_x_at	Tgfbi	"transforming growth factor, beta induced"
1418756_at	Trh	thyrotropin releasing hormone
1449146_at	Notch4	Notch gene homolog 4 (Drosophila)
1451857_a_at	5730593N15Rik	RIKEN cDNA 5730593N15 gene
1448562_at	Upp1	uridine phosphorylase 1
1437779_at	Foxh1	forkhead box H1
1426581_at	2810004N20Rik	RIKEN cDNA 2810004N20 gene
1451527_at	Pcolce2	procollagen C-endopeptidase enhancer 2
1448123_s_at	---	---
1426215_at	---	---
1422142_at	Nphs1	"nephrosis 1 homolog, nephrin (human)"
1417082_at	Anp32b	"acidic nuclear phosphoprotein 32 family, member B"
1429366_at	1700007J06Rik	RIKEN cDNA 1700007J06 gene
1419380_at	Zfp423	zinc finger protein 423
1437996_s_at	1500012D20Rik	RIKEN cDNA 1500012D20 gene
1439260_a_at	Enpp3	ectonucleotide pyrophosphatase/phosphodiesterase 3
1434528_at	Aard	alanine and arginine rich domain containing protein
1418345_at	Tnfsf13	"tumor necrosis factor (ligand) superfamily, member 13"
1453782_at	3021401C12Rik	RIKEN cDNA 3021401C12 gene
1455936_a_at	Rbpms	RNA binding protein gene with multiple splicing
1417470_at	Apobec3	apolipoprotein B editing complex 3
1460304_a_at	Ubtf	"upstream binding transcription factor, RNA polymerase I"
1450871_a_at	---	---
1435509_x_at	Cdk2ap1	CDK2 (cyclin-dependent kinase 2)-associated protein 1
1415871_at	---	---
1460279_a_at	Gtf2i	general transcription factor II I
1437687_x_at	Fkbp9	FK506 binding protein 9
1419665_a_at	Nupr1	nuclear protein 1
Subcluster 1b
Probesets	Gene Symbol	Gene Title
1420085_at	---	---
1437983_at	Sall1	Sal-like 1 (Drosophila)
1429388_at	Nanog	Nanog homeobox
1420086_x_at	---	---
1435465_at	4930465M17Rik	RIKEN cDNA 4930465M17 gene
1449288_at	Gdf3	growth differentiation factor 3
1416529_at	Emp1	epithelial membrane protein 1
1426858_at	Inhbb	inhibin beta-B
1439766_x_at	Vegfc	vascular endothelial growth factor C
1431416_a_at	Jam2	junction adhesion molecule 2
1458716_at	C130085G02Rik	RIKEN cDNA C130085G02 gene
1444390_at	---	Transcribed locus
1459211_at	Gli2	GLI-Kruppel family member GLI2
1425926_a_at	Otx2	orthodenticle homolog 2 (Drosophila)
1434817_s_at	4930535B03Rik	RIKEN cDNA 4930535B03 gene
1438945_x_at	Gja1	gap junction membrane channel protein alpha 1
1449590_a_at	Mras	muscle and microspikes RAS
1440910_at	---	---
1457314_at	LOC381591	similar to hypothetical protein FLJ10884
1430368_s_at	1700019D03Rik	RIKEN cDNA 1700019D03 gene
1449484_at	Stc2	stanniocalcin 2
1429448_s_at	Cxxc6	CXXC finger 6
1436799_at	D230005D02Rik	RIKEN cDNA D230005D02 gene
1435783_at	B230112C05Rik	RIKEN cDNA B230112C05 gene
1424797_a_at	Pitx2	paired-like homeodomain transcription factor 2
1427912_at	Cbr3	carbonyl reductase 3
1456521_at	---	---
1431632_at	4930526L06Rik	RIKEN cDNA 4930526L06 gene
1448029_at	Tbx3	T-box 3
1437353_at	BC035291	cDNA sequence BC035291
1433468_at	6430527G18Rik	RIKEN cDNA 6430527G18 gene
1417753_at	Pkd2	polycystic kidney disease 2
1456511_x_at	Eras	ES cell-expressed Ras
1438781_at	---	"Adult male aorta and vein cDNA, RIKEN full-length enriched library, clone:A530047H08 product:unknown EST, full insert sequence"
1435545_at	BC032203	cDNA sequence BC032203
1422706_at	Tmepai	"Transmembrane, prostate androgen induced RNA"
1450626_at	Manba	"mannosidase, beta A, lysosomal"
1435204_at	Hrmt1l4	heterogeneous nuclear ribonucleoprotein methyltransferase-like 4 (S. cerevisiae)
1433811_at	AI315037	expressed sequence AI315037
1456219_at	Zic5	Zinc finger protein of the cerebellum 5
1427680_a_at	Nfib	nuclear factor I/B
1419896_at	BB001228	Expressed sequence BB001228
1444051_at	1700019D03Rik	RIKEN cDNA 1700019D03 gene
1456609_at	1810006K23Rik	RIKEN cDNA 1810006K23 gene
1445669_at	Spry4	sprouty homolog 4 (Drosophila)
1450821_at	Pcaf	p300/CBP-associated factor
1435040_at	Irak3	interleukin-1 receptor-associated kinase 3
1419758_at	Abcb1a	"ATP-binding cassette, sub-family B (MDR/TAP), member 1A"
1437218_at	Fn1	fibronectin 1
1455878_at	---	---
1452063_at	2410081M15Rik	RIKEN cDNA 2410081M15 gene
1419123_a_at	Pdgfc	"platelet-derived growth factor, C polypeptide"
1418362_at	Zfp42	zinc finger protein 42
1436619_at	LOC432777	hypothetical gene supported by AK085605
1460223_a_at	Epb4.9	erythrocyte protein band 4.9
1438729_at	Sox1	SRY-box containing gene 1
1451980_at	MGI:2384865	O-acetyltransferase
1428694_at	5033413D16Rik	RIKEN cDNA 5033413D16 gene
1436584_at	Spry2	sprouty homolog 2 (Drosophila)
1432227_at	Suv39h1	suppressor of variegation 3-9 homolog 1 (Drosophila)
1455333_at	BC023928	cDNA sequence BC023928
1427238_at	Fbxo15	F-box protein 15
1447923_at	1810026B05Rik	RIKEN cDNA 1810026B05 gene
1419416_a_at	Rarg	"retinoic acid receptor, gamma"
1453208_at	2700089E24Rik	RIKEN cDNA 2700089E24 gene
1430701_a_at	5730528L13Rik	RIKEN cDNA 5730528L13 gene
1420410_at	Nr5a2	"nuclear receptor subfamily 5, group A, member 2"
1422210_at	Foxd3	forkhead box D3
1423465_at	Sdfr2	stromal cell derived factor receptor 2
1435088_at	Nsd1	Nuclear receptor-binding SET-domain protein 1
1448174_at	Cul1	cullin 1
1454215_at	2410007B07Rik	RIKEN cDNA 2410007B07 gene
1425108_a_at	BC004728	cDNA sequence BC004728
1421604_a_at	Klf3	Kruppel-like factor 3 (basic)
1450295_s_at	Pvr /// D7Ertd458e	"poliovirus receptor /// DNA segment, Chr 7, ERATO Doi 458, expressed"
1434642_at	Dhrs8	dehydrogenase/reductase (SDR family) member 8
1435338_at	5830411I20	hypothetical protein 5830411I20
1427996_at	BC028528	cDNA sequence BC028528
1435669_at	Zfp532	zinc finger protein 532
1434285_at	Frmd4a	FERM domain containing 4A
1448757_at	Pml	promyelocytic leukemia
1422286_a_at	Tgif	TG interacting factor
1431633_x_at	4930526L06Rik	RIKEN cDNA 4930526L06 gene
1417440_at	Arid1a	AT rich interactive domain 1A (Swi1 like)
1438737_at	---	---
1455795_at	Sart2	squamous cell carcinoma antigen recognized by T cells 2
1416715_at	Gjb3	gap junction membrane channel protein beta 3
1434687_at	A930014K01Rik	RIKEN cDNA A930014K01 gene
1436153_a_at	Zmynd11	"Zinc finger, MYND domain containing 11"
1418507_s_at	D130043N08Rik	RIKEN cDNA D130043N08 gene
1431865_a_at	4933405K07Rik	RIKEN cDNA 4933405K07 gene
1454609_x_at	6430527G18Rik	RIKEN cDNA 6430527G18 gene
1452796_at	Def6	differentially expressed in FDCP 6
1437967_at	---	---
1429514_at	Ppap2b	phosphatidic acid phosphatase type 2B
1426564_at	Zfp553	zinc finger protein 553
1422965_at	Agtrap	"angiotensin II, type I receptor-associated protein"
1420870_at	Mllt10	myeloid/lymphoid or mixed lineage-leukemia translocation to 10 homolog (Drosophila)
1453442_at	2310043M15Rik	RIKEN cDNA 2310043M15 gene
1417821_at	D17H6S56E-5	"DNA segment, Chr 17, human D6S56E 5"
1440836_at	BC035291	CDNA sequence BC035291
1418167_at	Tcfap4	transcription factor AP4
1450093_s_at	Zbtb7	zinc finger and BTB domain containing 7
1417395_at	Klf4	Kruppel-like factor 4 (gut)
1423200_at	Ncor1	nuclear receptor co-repressor 1
1442180_at	BC038059	cDNA sequence BC038059
1433634_at	Irf2bp2	interferon regulatory factor 2 binding protein 2
1450995_at	Folr1	folate receptor 1 (adult)
1459888_at	---	---
1424490_at	2410005H09Rik	RIKEN cDNA 2410005H09 gene
1449530_at	Trps1	trichorhinophalangeal syndrome I (human)
1458417_at	---	---
1448965_at	4632409L19Rik	RIKEN cDNA 4632409L19 gene
1429490_at	Rif1	Rap1 interacting factor 1 homolog (yeast)
1456242_at	LOC433110	LOC433110
1448890_at	Klf2	Kruppel-like factor 2 (lung)
1454247_a_at	Gpa33	glycoprotein A33 (transmembrane)
Cluster 2
Subcluster 2a
Probesets	Gene Symbol	Gene Title
1443997_at	C130040D06Rik	RIKEN cDNA C130040D06 gene
1439427_at	Cldn9	Claudin 9
1425280_at	Leng1	leukocyte receptor cluster (LRC) member 1
1455190_at	Gng7	"guanine nucleotide binding protein (G protein), gamma 7 subunit"
1438730_at	BC028801	cDNA sequence BC028801
1458299_s_at	---	---
1423777_at	Usp20	ubiquitin specific protease 20
1427306_at	Ryr1	"ryanodine receptor 1, skeletal muscle"
1435964_a_at	---	---
1448019_at	2900006A08Rik	RIKEN cDNA 2900006A08 gene
1434315_at	9130020G22Rik	RIKEN cDNA 9130020G22 gene
1426530_a_at	Klhl5	kelch-like 5 (Drosophila)
1423707_at	B230114J08Rik	RIKEN cDNA B230114J08 gene
1435846_x_at	---	"9 days embryo whole body cDNA, RIKEN full-length enriched library, clone:D030066L21 product:unclassifiable, full insert sequence"
1455197_at	Rnd1	Rho family GTPase 1
1438641_x_at	1500016O10Rik	RIKEN cDNA 1500016O10 gene
1433649_at	Aof1	"amine oxidase, flavin containing 1"
1418300_a_at	Mknk2	MAP kinase-interacting serine/threonine kinase 2
1417168_a_at	Usp2	ubiquitin specific protease 2
1440799_s_at	Farp2	"FERM, RhoGEF and pleckstrin domain protein 2"
1436150_at	1700066J24Rik	RIKEN cDNA 1700066J24 gene
1451589_at	Gats	opposite strand transcription unit to Stag3
1428791_at	Ube2h	ubiquitin-conjugating enzyme E2H
1448664_a_at	Apeg1	Aortic preferentially expressed gene 1
1445334_at	1700047I17Rik	RIKEN cDNA 1700047I17 gene
1450718_at	MGI:1345171	adaptor protein with pleckstrin homology and src
1435902_at	BC036718	cDNA sequence BC036718
1436188_a_at	---	---
1451339_at	Suox	sulfite oxidase
1430128_a_at	Dp1l1	deleted in polyposis 1-like 1
1434581_at	---	---
1433773_at	Rrm2b	ribonucleotide reductase M2 B (TP53 inducible)
1454646_at	E430026E19Rik	RIKEN cDNA E430026E19 gene
1427900_at	Pip5kl1	phosphatidylinositol-4-phosphate 5-kinase-like 1
1422869_at	Mertk	c-mer proto-oncogene tyrosine kinase
1433877_at	4732473B16Rik	RIKEN cDNA 4732473B16 gene
1426615_s_at	Ndrg4	N-myc downstream regulated gene 4
1437341_x_at	Cnp1	cyclic nucleotide phosphodiesterase 1
1436566_at	Rab40b	"Rab40b, member RAS oncogene family"
1448382_at	Ehhadh	"enoyl-Coenzyme A, hydratase/3-hydroxyacyl Coenzyme A dehydrogenase"
1428260_at	Spg3a	spastic paraplegia 3A homolog (human)
1455447_at	D430019H16Rik	RIKEN cDNA D430019H16 gene
1420505_a_at	Stxbp1	syntaxin binding protein 1
1417441_at	Dnajc12	"DnaJ (Hsp40) homolog, subfamily C, member 12"
1436970_a_at	Pdgfrb	"platelet derived growth factor receptor, beta polypeptide"
1424694_at	2010011I20Rik	RIKEN cDNA 2010011I20 gene
1433847_at	---	---
1439971_at	6330439K17Rik	RIKEN cDNA 6330439K17 gene
1456735_x_at	Acpl2	acid phosphatase-like 2
1436959_x_at	Nelf	nasal embryonic LHRH factor
1415948_at	Creg1	cellular repressor of E1A-stimulated genes 1
1429390_at	Acpl2	acid phosphatase-like 2
1436833_x_at	Ttll1	tubulin tyrosine ligase-like 1
1434895_s_at	Ppp1r13b	"protein phosphatase 1, regulatory (inhibitor) subunit 13B"
1416129_at	1300002F13Rik	RIKEN cDNA 1300002F13 gene
1418239_at	Apof	apolipoprotein F
1418520_at	Tgoln1	trans-golgi network protein
1416950_at	Tnfaip8	"tumor necrosis factor, alpha-induced protein 8"
1451053_a_at	Mdm1	transformed mouse 3T3 cell double minute 1
1455871_s_at	Tax1bp3 /// Rpl13	Tax1 (human T-cell leukemia virus type I) binding protein 3 /// ribosomal protein L13
1455148_at	C130036G08	hypothetical protein C130036G08
1423809_at	Tcf19	transcription factor 19
1427347_s_at	---	---
1433898_at	Slc25a30	"Solute carrier family 25, member 30"
1452353_at	Gpr155	G protein-coupled receptor 155
1418149_at	Chga	chromogranin A
1433532_a_at	Mbp	myelin basic protein
1435745_at	5031439G07Rik	RIKEN cDNA 5031439G07 gene
1431233_at	---	---
1427104_at	Zfp612	zinc finger protein 612
1422798_at	Cntnap2	contactin associated protein-like 2
1437234_x_at	---	---
1420565_at	Hoxa1	homeo box A1
1451989_a_at	Mapre2	"microtubule-associated protein, RP/EB family, member 2"
1416246_a_at	Coro1a	"coronin, actin binding protein 1A"
1449014_at	Lactb	"lactamase, beta"
1448169_at	Krt1-18	"keratin complex 1, acidic, gene 18"
1423100_at	Fos	FBJ osteosarcoma oncogene
1417065_at	Egr1	early growth response 1
1422120_at	Eaf2	ELL associated factor 2
1423702_at	H1f0	"H1 histone family, member 0"
1439768_x_at	Sema4f	"sema domain, immunoglobulin domain (Ig), TM domain, and short cytoplasmic domain"
1421349_x_at	1500001H12Rik	RIKEN cDNA 1500001H12 gene
1423693_at	Ela1	"elastase 1, pancreatic"
1430030_at	5330426P16Rik	RIKEN cDNA 5330426P16 gene
1454745_at	B130017I01Rik	RIKEN cDNA B130017I01 gene
1424261_at	4930488P06Rik	RIKEN cDNA 4930488P06 gene
1433592_at	Calm1	calmodulin 1
1424951_at	1300006M19Rik	RIKEN cDNA 1300006M19 gene
1418301_at	Irf6	interferon regulatory factor 6
1452084_at	2810055E05Rik	RIKEN cDNA 2810055E05 gene
1437643_at	Cenpj	centromere protein J
1438658_a_at	Edg3	"endothelial differentiation, sphingolipid G-protein-coupled receptor, 3"
1460361_at	5033414D02Rik	RIKEN cDNA 5033414D02 gene
1415890_at	Papss1	3'-phosphoadenosine 5'-phosphosulfate synthase 1
1428352_at	Arrdc2	arrestin domain containing 2
1418100_at	A030009H04Rik	RIKEN cDNA A030009H04 gene
1419098_at	Stom	stomatin
1433545_s_at	5730439E10Rik	RIKEN cDNA 5730439E10 gene
1438195_at	---	---
1460698_a_at	Sec11l3	Sec11-like 3 (S. cerevisiae)
1424140_at	Gale	"galactose-4-epimerase, UDP"
1436841_at	B230380D07Rik	RIKEN cDNA B230380D07 gene
1423489_at	Mmd	monocyte to macrophage differentiation-associated
1453016_at	2900042B11Rik	RIKEN cDNA 2900042B11 gene
1455409_at	Spire1	spire homolog 1 (Drosophila)
1418758_a_at	Pscd3	"pleckstrin homology, Sec7 and coiled-coil domains 3"
1435554_at	C630016B22Rik	RIKEN cDNA C630016B22 gene
1417203_at	Ethe1	ethylmalonic encephalopathy 1
1455422_x_at	2005-09-04	septin 4
1417709_at	Cyp46a1	"cytochrome P450, family 46, subfamily a, polypeptide 1"
Subcluster 2b
Probesets	Gene Symbol	Gene Title
1426857_a_at	Hsdl2	hydroxysteroid dehydrogenase like 2
1433453_a_at	AW539457	expressed sequence AW539457
1452841_at	Pgm2l1	phosphoglucomutase 2-like 1
1417946_at	Abhd3	abhydrolase domain containing 3
1448021_at	---	Transcribed locus
1436517_at	H1fx	"H1 histone family, member X"
1435866_s_at	Hist3h2a	"histone 3, H2a"
1418536_at	H2-Q7	"Histocompatibility 2, Q region locus 6"
1448954_at	Nrip3	nuclear receptor interacting protein 3
1424451_at	MGC29978	3-ketoacyl-CoA thiolase B
1427127_x_at	Hspa1b /// Hspa1a	heat shock protein 1B /// heat shock protein 1A
1455812_x_at	Slitl2	Slit-like 2 (Drosophila)
1419576_at	Hoxb13	homeo box B13
1423135_at	Thy1	"thymus cell antigen 1, theta"
1428347_at	Cyfip2	Hypothetical A830091E24
1450706_a_at	Arl3	ADP-ribosylation factor-like 3
1436737_a_at	Sorbs1	sorbin and SH3 domain containing 1
1426517_at	Gnaz	"guanine nucleotide binding protein, alpha z subunit"
1428319_at	Pdlim7	PDZ and LIM domain 7
1420499_at	Gch1	GTP cyclohydrolase 1
1458440_at	LOC432572	similar to sperm antigen HCMOGT-1
1447757_x_at	Inpp5f	inositol polyphosphate-5-phosphatase F
1436570_at	---	Transcribed locus
1455029_at	---	---
1436736_x_at	---	---
1434679_at	Cspg3	chondroitin sulfate proteoglycan 3
1428792_at	Bcas1	breast carcinoma amplified sequence 1
1433579_at	Tmem30b	transmembrane protein 30B
1419668_at	Sgcb	"sarcoglycan, beta (dystrophin-associated glycoprotein)"
1449841_at	Kif3a	kinesin family member 3A
1450699_at	Selenbp1	selenium binding protein 1
1419583_at	Cbx4	chromobox homolog 4 (Drosophila Pc class)
1455177_at	---	---
1419703_at	Col5a3	"procollagen, type V, alpha 3"
1430889_a_at	Tpmt	thiopurine methyltransferase
1438661_a_at	Arf2	ADP-ribosylation factor 2
1419149_at	Serpine1	"serine (or cysteine) proteinase inhibitor, clade E, member 1"
1417101_at	Hspa2	heat shock protein 2
1426856_at	---	---
1427481_a_at	Atp1a3	"ATPase, Na+/K+ transporting, alpha 3 polypeptide"
1455439_a_at	Lgals1	"lectin, galactose binding, soluble 1"
1444020_at	---	---
1418252_at	Padi2	"peptidyl arginine deiminase, type II"
1439816_at	---	Hypothetical gene supported by AK087915
1453211_at	1700019B01Rik	RIKEN cDNA 1700019B01 gene
1433571_at	A130038L21Rik	RIKEN cDNA A130038L21 gene
1416714_at	Icsbp1	interferon consensus sequence binding protein 1
1422478_a_at	Acas2	acetyl-Coenzyme A synthetase 2 (ADP forming)
1456482_at	Pik3r3	"phosphatidylinositol 3 kinase, regulatory subunit, polypeptide 3 (p55)"
1439083_at	Ahi1	Abelson helper integration site
1422710_a_at	Cacna1h	"calcium channel, voltage-dependent, T type, alpha 1H subunit"
1455180_at	AA407270	Expressed sequence AA407270
1425811_a_at	Csrp1	cysteine and glycine-rich protein 1
1448619_at	Dhcr7	7-dehydrocholesterol reductase
1424394_at	MGI:2149786	selenoprotein M
1425545_x_at	H2-L	"histocompatibility 2, D region"
1441259_s_at	Wdr10	WD repeat domain 10
1420720_at	Nptx2	neuronal pentraxin 2
1430107_at	9230116B18Rik	RIKEN cDNA 9230116B18 gene
1455009_at	Cpd	carboxypeptidase D
1415996_at	Txnip	thioredoxin interacting protein
1429413_at	Cpm	carboxypeptidase M
1452540_a_at	Hist1h2bc /// Hist1h2be /// Hist1h2bl /// Hist1h2bm /// Hist1h2bp /// LOC432734	"histone 1, H2bc /// histone 1, H2be /// histone 1, H2bl /// histone 1, H2bm /// histone 1, H2bp /// similar to Hist1h2bc protein"
1455377_at	4921517B04Rik /// LOC383931	RIKEN cDNA 4921517B04 gene /// similar to FLJ23033 protein
1451683_x_at	H2-D1 /// H2-L /// LOC56628	"histocompatibility 2, D region locus 1 /// histocompatibility 2, D region /// MHC (A.CA/J(H-2K-f) class I antigen"
1442273_at	4932413O14Rik	RIKEN cDNA 4932413O14 gene
1438201_at	---	Transcribed locus
1435307_at	2810013C04Rik	RIKEN cDNA 2810013C04 gene
1435695_a_at	A030007L17Rik	RIKEN cDNA A030007L17 gene
1426716_at	Tdrd7	tudor domain containing 7
1427126_at	Hspa1b	heat shock protein 1B
1424948_x_at	H2-D1 /// H2-K1 /// H2-L /// LOC56628	"histocompatibility 2, D region locus 1 /// histocompatibility 2, K1, K region /// histocompatibility 2, D region /// MHC (A.CA/J(H-2K-f) class I antigen"
1435176_a_at	Idb2	inhibitor of DNA binding 2
1460608_at	Cacna1b	"Calcium channel, voltage-dependent, N type, alpha 1B subunit"
1418371_at	6720463E02Rik	RIKEN cDNA 6720463E02 gene
1450696_at	Psmb9	"proteosome (prosome, macropain) subunit, beta type 9 (large multifunctional protease 2)"
1416452_at	Oat	ornithine aminotransferase
1415899_at	Junb	Jun-B oncogene
1416444_at	Elovl2	"elongation of very long chain fatty acids (FEN1/Elo2, SUR4/Elo3, yeast)-like 2"
1452823_at	Gstk1	glutathione S-transferase kappa 1
1452388_at	Hspa1a	heat shock protein 1A
1452357_at	Gp1bb /// Sept5	"glycoprotein Ib, beta polypeptide /// septin 5"
1426818_at	Arrdc4	Expressed sequence AV216361
1433691_at	Ppp1r3c	"protein phosphatase 1, regulatory (inhibitor) subunit 3C"
1438664_at	Prkar2b	"protein kinase, cAMP dependent regulatory, type II beta"
1450928_at	Idb4	inhibitor of DNA binding 4
1434325_x_at	Prkar1b	"protein kinase, cAMP dependent regulatory, type I beta"
1427746_x_at	H2-K1	"histocompatibility 2, K1, K region"
1436202_at	9430072K23Rik	RIKEN cDNA 9430072K23 gene
1452519_a_at	Zfp36	zinc finger protein 36
1437678_at	Gm1564	"Gene model 1564, (NCBI)"
1456379_x_at	Dner	delta/notch-like EGF-related receptor
1425519_a_at	Ii	Ia-associated invariant chain
1448613_at	Ecm1	extracellular matrix protein 1
1415806_at	---	---
1433428_x_at	Tgm2	"transglutaminase 2, C polypeptide"
1426208_x_at	Plagl1	pleiomorphic adenoma gene-like 1
1420719_at	Tex15	testis expressed gene 15
1417741_at	Pygl	liver glycogen phosphorylase
1454997_at	Msrb3	Methionine sulfoxide reductase B3
1447854_s_at	Hist2h2bb	"histone 2, H2bb"
1455735_at	Ap1s3	"adaptor-related protein complex AP-1, sigma 3"
1460419_a_at	Prkcb1	"protein kinase C, beta 1"
1417482_at	Tex19	testis expressed gene 19
1436837_at	4933405K18Rik	RIKEN cDNA 4933405K18 gene
1435123_at	AI852640	expressed sequence AI852640
1452163_at	Ets1	"E26 avian leukemia oncogene 1, 5' domain"
1420872_at	Gucy1b3	"guanylate cyclase 1, soluble, beta 3"
1429159_at	4631408O11Rik	RIKEN cDNA 4631408O11 gene
1425425_a_at	Wif1	Wnt inhibitory factor 1
1416953_at	Ctgf	connective tissue growth factor
1418589_a_at	Mlf1	myeloid leukemia factor 1
