# Supplementary material for: Histone deacetylase inhibition accelerates the early events of stem cell differentiation: transcriptomic and epigenetic analysis
Source: Genome Biol. 2008 Apr 4;9(4):R65. doi: 10.1186/gb-2008-9-4-r65 (PMC2643936; doi:10.1186/gb-2008-9-4-r65)
Supplement: Additional data file 4 — Functional annotation of gene probesets of subcluster 1a based on biological process. [file gb-2008-9-4-r65-S4.xls]

## Sheet: Sheet1
Subcluster 1a
Category	Term	Count	%	PValue	Genes
GOTERM_BP_1	regulation of biological process	15	0.2381	0.0247832	1438470_at, 1450510_a_at, 1437779_at, 1460304_a_at, 1418345_at, 1436926_at, 1435509_x_at, 1456103_at, 1417638_at, 1421299_a_at, 1417346_at, 1460279_a_at, 1449146_at, 1417760_at, 1455300_at,
GOTERM_BP_1	physiological process	35	0.5556	0.063227	1450510_a_at, 1419021_at, 1431162_a_at, 1449064_at, 1429399_at, 1418345_at, 1435509_x_at, 1417638_at, 1421299_a_at, 1417346_at, 1460279_a_at, 1448562_at, 1426215_at, 1417760_at, 1449146_at, 1450871_a_at, 1438470_at, 1429524_at, 1437779_at, 1419106_at, 1416697_at, 1460304_a_at, 1426581_at, 1436926_at, 1418756_at, 1422887_a_at, 1417082_at, 1437687_x_at, 1456103_at, 1439260_a_at, 1436227_at, 1433830…
GOTERM_BP_1	growth	3	0.0476	0.0671858	1417638_at, 1438470_at, 1436227_at,
GOTERM_BP_1	cellular process	37	0.5873	0.0147346	1450510_a_at, 1419021_at, 1431162_a_at, 1449064_at, 1429399_at, 1418345_at, 1435509_x_at, 1417638_at, 1417346_at, 1421299_a_at, 1422142_at, 1460279_a_at, 1448562_at, 1426215_at, 1417760_at, 1449146_at, 1450871_a_at, 1438470_at, 1429524_at, 1437779_at, 1419106_at, 1416697_at, 1460304_a_at, 1426581_at, 1436926_at, 1418756_at, 1415871_at, 1456250_x_at, 1448123_s_at, 1422887_a_at, 1417082_at, 1437687…
GOTERM_BP_2	tube development	3	0.0476	0.0304879	1437779_at, 1431162_a_at, 1449146_at,
GOTERM_BP_2	regulation of physiological process	15	0.2381	0.0164198	1438470_at, 1450510_a_at, 1437779_at, 1460304_a_at, 1418345_at, 1436926_at, 1435509_x_at, 1456103_at, 1417638_at, 1421299_a_at, 1417346_at, 1460279_a_at, 1449146_at, 1417760_at, 1455300_at,
GOTERM_BP_2	regulation of cellular process	15	0.2381	0.0181175	1438470_at, 1450510_a_at, 1437779_at, 1460304_a_at, 1418345_at, 1436926_at, 1435509_x_at, 1456103_at, 1417638_at, 1421299_a_at, 1417346_at, 1460279_a_at, 1449146_at, 1417760_at, 1455300_at,
GOTERM_BP_2	positive regulation of biological process	6	0.0952	0.0281169	1438470_at, 1417346_at, 1421299_a_at, 1437779_at, 1418345_at, 1449146_at,
GOTERM_BP_2	pattern specification	4	0.0635	0.0102926	1417638_at, 1421299_a_at, 1437779_at, 1449146_at,
GOTERM_BP_2	negative regulation of biological process	6	0.0952	0.0377543	1417638_at, 1438470_at, 1417346_at, 1417760_at, 1449146_at, 1435509_x_at,
GOTERM_BP_2	morphogenesis	8	0.127	0.00742628	1417638_at, 1438470_at, 1421299_a_at, 1437779_at, 1419021_at, 1431162_a_at, 1449146_at, 1436227_at,
GOTERM_BP_2	metabolism	25	0.3968	0.052015	1450510_a_at, 1431162_a_at, 1449064_at, 1429399_at, 1421299_a_at, 1417346_at, 1460279_a_at, 1448562_at, 1426215_at, 1449146_at, 1417760_at, 1450871_a_at, 1437779_at, 1419106_at, 1416697_at, 1460304_a_at, 1426581_at, 1436926_at, 1422887_a_at, 1437687_x_at, 1456103_at, 1439260_a_at, 1433830_at, 1455300_at, 1423470_at,
GOTERM_BP_2	embryonic development	5	0.0794	0.00626076	1417638_at, 1421299_a_at, 1437779_at, 1431162_a_at, 1449146_at,
GOTERM_BP_2	cellular physiological process	35	0.5556	0.000304601	1450510_a_at, 1419021_at, 1431162_a_at, 1449064_at, 1429399_at, 1418345_at, 1435509_x_at, 1417638_at, 1421299_a_at, 1417346_at, 1460279_a_at, 1448562_at, 1426215_at, 1417760_at, 1449146_at, 1450871_a_at, 1438470_at, 1429524_at, 1437779_at, 1419106_at, 1416697_at, 1460304_a_at, 1426581_at, 1436926_at, 1418756_at, 1422887_a_at, 1417082_at, 1437687_x_at, 1456103_at, 1439260_a_at, 1436227_at, 1433830…
GOTERM_BP_2	cell growth	3	0.0476	0.027409	1417638_at, 1438470_at, 1436227_at,
GOTERM_BP_2	cell differentiation	6	0.0952	0.0733529	1438470_at, 1421299_a_at, 1419021_at, 1431162_a_at, 1417760_at, 1449146_at,
GOTERM_BP_3	primary metabolism	24	0.381	0.0211242	1450510_a_at, 1437779_at, 1419106_at, 1416697_at, 1449064_at, 1460304_a_at, 1429399_at, 1426581_at, 1436926_at, 1422887_a_at, 1437687_x_at, 1456103_at, 1417346_at, 1421299_a_at, 1460279_a_at, 1448562_at, 1439260_a_at, 1426215_at, 1417760_at, 1449146_at, 1433830_at, 1450871_a_at, 1455300_at, 1423470_at,
GOTERM_BP_3	positive regulation of physiological process	5	0.0794	0.0496362	1417346_at, 1421299_a_at, 1437779_at, 1418345_at, 1449146_at,
GOTERM_BP_3	positive regulation of cellular process	6	0.0952	0.0139932	1438470_at, 1417346_at, 1421299_a_at, 1437779_at, 1418345_at, 1449146_at,
GOTERM_BP_3	cellular morphogenesis	5	0.0794	0.0161513	1417638_at, 1438470_at, 1419021_at, 1431162_a_at, 1436227_at,
GOTERM_BP_3	cellular metabolism	25	0.3968	0.0175708	1450510_a_at, 1431162_a_at, 1449064_at, 1429399_at, 1421299_a_at, 1417346_at, 1460279_a_at, 1448562_at, 1426215_at, 1449146_at, 1417760_at, 1450871_a_at, 1437779_at, 1419106_at, 1416697_at, 1460304_a_at, 1426581_at, 1436926_at, 1422887_a_at, 1437687_x_at, 1456103_at, 1439260_a_at, 1433830_at, 1455300_at, 1423470_at,
GOTERM_BP_3	cell growth	3	0.0476	0.0271953	1417638_at, 1438470_at, 1436227_at,
GOTERM_BP_3	regulation of metabolism	11	0.1746	0.060077	1456103_at, 1417346_at, 1421299_a_at, 1450510_a_at, 1437779_at, 1460279_a_at, 1460304_a_at, 1417760_at, 1449146_at, 1436926_at, 1455300_at,
GOTERM_BP_3	negative regulation of cellular process	6	0.0952	0.0274443	1417638_at, 1438470_at, 1417346_at, 1417760_at, 1449146_at, 1435509_x_at,
GOTERM_BP_3	anterior/posterior pattern formation	3	0.0476	0.00921529	1417638_at, 1421299_a_at, 1437779_at,
GOTERM_BP_3	embryonic development (sensu Metazoa)	3	0.0476	0.0431388	1417638_at, 1421299_a_at, 1437779_at,
GOTERM_BP_3	regulation of cellular physiological process	15	0.2381	0.0112689	1438470_at, 1450510_a_at, 1437779_at, 1460304_a_at, 1418345_at, 1436926_at, 1435509_x_at, 1456103_at, 1417638_at, 1421299_a_at, 1417346_at, 1460279_a_at, 1449146_at, 1417760_at, 1455300_at,
GOTERM_BP_4	regulation of cellular metabolism	11	0.1746	0.057776	1456103_at, 1417346_at, 1421299_a_at, 1450510_a_at, 1437779_at, 1460279_a_at, 1460304_a_at, 1417760_at, 1449146_at, 1436926_at, 1455300_at,
GOTERM_BP_4	regulation of cell size	3	0.0476	0.0308206	1417638_at, 1438470_at, 1436227_at,
GOTERM_BP_4	nucleobase, nucleoside, nucleotide and nucleic acid metabolism	16	0.254	0.00741208	1450510_a_at, 1437779_at, 1449064_at, 1460304_a_at, 1436926_at, 1456103_at, 1421299_a_at, 1417346_at, 1460279_a_at, 1448562_at, 1439260_a_at, 1449146_at, 1417760_at, 1433830_at, 1455300_at, 1423470_at,
GOTERM_BP_4	cellular morphogenesis	5	0.0794	0.0177819	1417638_at, 1438470_at, 1419021_at, 1431162_a_at, 1436227_at,
GOTERM_BP_4	nitrogen compound biosynthesis	3	0.0476	0.0121659	1426215_at, 1422887_a_at, 1450871_a_at,
GOTERM_BP_4	positive regulation of cellular physiological process	5	0.0794	0.0467805	1417346_at, 1421299_a_at, 1437779_at, 1418345_at, 1449146_at,
GOTERM_BP_5	regulation of nucleobase, nucleoside, nucleotide and nucleic acid metabolism	11	0.1746	0.0599811	1456103_at, 1417346_at, 1421299_a_at, 1450510_a_at, 1437779_at, 1460279_a_at, 1460304_a_at, 1417760_at, 1449146_at, 1436926_at, 1455300_at,
GOTERM_BP_5	nitrogen compound biosynthesis	3	0.0476	0.0139547	1426215_at, 1422887_a_at, 1450871_a_at,
GOTERM_BP_5	amine biosynthesis	3	0.0476	0.0139547	1426215_at, 1422887_a_at, 1450871_a_at,
GOTERM_BP_5	cell growth	3	0.0476	0.0327639	1417638_at, 1438470_at, 1436227_at,
GOTERM_BP_5	transcription	11	0.1746	0.0665903	1456103_at, 1417346_at, 1421299_a_at, 1450510_a_at, 1437779_at, 1460279_a_at, 1460304_a_at, 1417760_at, 1449146_at, 1436926_at, 1455300_at,
GOTERM_BP_5	regulation of cell size	3	0.0476	0.0351776	1417638_at, 1438470_at, 1436227_at,
GOTERM_BP_ALL	nitrogen compound biosynthesis	3	0.0476	0.0107476	1426215_at, 1422887_a_at, 1450871_a_at,
GOTERM_BP_ALL	cell growth	3	0.0476	0.0254391	1417638_at, 1438470_at, 1436227_at,
GOTERM_BP_ALL	regulation of biological process	15	0.2381	0.0247832	1438470_at, 1450510_a_at, 1437779_at, 1460304_a_at, 1418345_at, 1436926_at, 1435509_x_at, 1456103_at, 1417638_at, 1421299_a_at, 1417346_at, 1460279_a_at, 1449146_at, 1417760_at, 1455300_at,
GOTERM_BP_ALL	anterior/posterior pattern formation	3	0.0476	0.00860049	1417638_at, 1421299_a_at, 1437779_at,
GOTERM_BP_ALL	cell differentiation	6	0.0952	0.0639916	1438470_at, 1421299_a_at, 1419021_at, 1431162_a_at, 1417760_at, 1449146_at,
GOTERM_BP_ALL	transcription	11	0.1746	0.0299541	1456103_at, 1417346_at, 1421299_a_at, 1450510_a_at, 1437779_at, 1460279_a_at, 1460304_a_at, 1417760_at, 1449146_at, 1436926_at, 1455300_at,
GOTERM_BP_ALL	morphogenesis	8	0.127	0.00602415	1417638_at, 1438470_at, 1421299_a_at, 1437779_at, 1419021_at, 1431162_a_at, 1449146_at, 1436227_at,
GOTERM_BP_ALL	physiological process	35	0.5556	0.063227	1450510_a_at, 1419021_at, 1431162_a_at, 1449064_at, 1429399_at, 1418345_at, 1435509_x_at, 1417638_at, 1421299_a_at, 1417346_at, 1460279_a_at, 1448562_at, 1426215_at, 1417760_at, 1449146_at, 1450871_a_at, 1438470_at, 1429524_at, 1437779_at, 1419106_at, 1416697_at, 1460304_a_at, 1426581_at, 1436926_at, 1418756_at, 1422887_a_at, 1417082_at, 1437687_x_at, 1456103_at, 1439260_a_at, 1436227_at, 1433830…
GOTERM_BP_ALL	positive regulation of physiological process	5	0.0794	0.0445669	1417346_at, 1421299_a_at, 1437779_at, 1418345_at, 1449146_at,
GOTERM_BP_ALL	pattern specification	4	0.0635	0.00923583	1417638_at, 1421299_a_at, 1437779_at, 1449146_at,
GOTERM_BP_ALL	cellular process	37	0.5873	0.0147346	1450510_a_at, 1419021_at, 1431162_a_at, 1449064_at, 1429399_at, 1418345_at, 1435509_x_at, 1417638_at, 1417346_at, 1421299_a_at, 1422142_at, 1460279_a_at, 1448562_at, 1426215_at, 1417760_at, 1449146_at, 1450871_a_at, 1438470_at, 1429524_at, 1437779_at, 1419106_at, 1416697_at, 1460304_a_at, 1426581_at, 1436926_at, 1418756_at, 1415871_at, 1448123_s_at, 1456250_x_at, 1422887_a_at, 1417082_at, 1437687…
GOTERM_BP_ALL	cellular physiological process	35	0.5556	0.000177041	1450510_a_at, 1419021_at, 1431162_a_at, 1449064_at, 1429399_at, 1418345_at, 1435509_x_at, 1417638_at, 1421299_a_at, 1417346_at, 1460279_a_at, 1448562_at, 1426215_at, 1417760_at, 1449146_at, 1450871_a_at, 1438470_at, 1429524_at, 1437779_at, 1419106_at, 1416697_at, 1460304_a_at, 1426581_at, 1436926_at, 1418756_at, 1422887_a_at, 1417082_at, 1437687_x_at, 1456103_at, 1439260_a_at, 1436227_at, 1433830…
GOTERM_BP_ALL	tube development	3	0.0476	0.0283069	1437779_at, 1431162_a_at, 1449146_at,
GOTERM_BP_ALL	regulation of metabolism	11	0.1746	0.0494928	1456103_at, 1417346_at, 1421299_a_at, 1450510_a_at, 1437779_at, 1460279_a_at, 1460304_a_at, 1417760_at, 1449146_at, 1436926_at, 1455300_at,
GOTERM_BP_ALL	nucleobase, nucleoside, nucleotide and nucleic acid metabolism	16	0.254	0.00417214	1450510_a_at, 1437779_at, 1449064_at, 1460304_a_at, 1436926_at, 1456103_at, 1421299_a_at, 1417346_at, 1460279_a_at, 1448562_at, 1439260_a_at, 1449146_at, 1417760_at, 1433830_at, 1455300_at, 1423470_at,
GOTERM_BP_ALL	cellular morphogenesis	5	0.0794	0.0143739	1417638_at, 1438470_at, 1419021_at, 1431162_a_at, 1436227_at,
GOTERM_BP_ALL	cellular metabolism	25	0.3968	0.0122501	1450510_a_at, 1431162_a_at, 1449064_at, 1429399_at, 1421299_a_at, 1417346_at, 1460279_a_at, 1448562_at, 1426215_at, 1449146_at, 1417760_at, 1450871_a_at, 1437779_at, 1419106_at, 1416697_at, 1460304_a_at, 1426581_at, 1436926_at, 1422887_a_at, 1437687_x_at, 1456103_at, 1439260_a_at, 1433830_at, 1455300_at, 1423470_at,
GOTERM_BP_ALL	positive regulation of biological process	6	0.0952	0.02419	1438470_at, 1417346_at, 1421299_a_at, 1437779_at, 1418345_at, 1449146_at,
GOTERM_BP_ALL	positive regulation of nucleobase, nucleoside, nucleotide and nucleic acid metabolism	3	0.0476	0.0982896	1421299_a_at, 1437779_at, 1449146_at,
GOTERM_BP_ALL	embryonic development (sensu Metazoa)	3	0.0476	0.0404133	1417638_at, 1421299_a_at, 1437779_at,
GOTERM_BP_ALL	embryonic development	5	0.0794	0.00544916	1417638_at, 1421299_a_at, 1437779_at, 1431162_a_at, 1449146_at,
GOTERM_BP_ALL	regulation of cellular process	15	0.2381	0.0130949	1438470_at, 1450510_a_at, 1437779_at, 1460304_a_at, 1418345_at, 1436926_at, 1435509_x_at, 1456103_at, 1417638_at, 1421299_a_at, 1417346_at, 1460279_a_at, 1449146_at, 1417760_at, 1455300_at,
GOTERM_BP_ALL	regulation of cellular physiological process	15	0.2381	0.00859281	1438470_at, 1450510_a_at, 1437779_at, 1460304_a_at, 1418345_at, 1436926_at, 1435509_x_at, 1456103_at, 1417638_at, 1421299_a_at, 1417346_at, 1460279_a_at, 1449146_at, 1417760_at, 1455300_at,
GOTERM_BP_ALL	growth	3	0.0476	0.0671858	1417638_at, 1438470_at, 1436227_at,
GOTERM_BP_ALL	regulation of cellular metabolism	11	0.1746	0.0400142	1456103_at, 1417346_at, 1421299_a_at, 1450510_a_at, 1437779_at, 1460279_a_at, 1460304_a_at, 1417760_at, 1449146_at, 1436926_at, 1455300_at,
GOTERM_BP_ALL	regulation of transcription, DNA-dependent	11	0.1746	0.0181597	1456103_at, 1417346_at, 1421299_a_at, 1450510_a_at, 1437779_at, 1460279_a_at, 1460304_a_at, 1417760_at, 1449146_at, 1436926_at, 1455300_at,
GOTERM_BP_ALL	negative regulation of cellular process	6	0.0952	0.0240543	1417638_at, 1438470_at, 1417346_at, 1417760_at, 1449146_at, 1435509_x_at,
GOTERM_BP_ALL	regulation of cell size	3	0.0476	0.027337	1417638_at, 1438470_at, 1436227_at,
GOTERM_BP_ALL	regulation of physiological process	15	0.2381	0.0118398	1438470_at, 1450510_a_at, 1437779_at, 1460304_a_at, 1418345_at, 1436926_at, 1435509_x_at, 1456103_at, 1417638_at, 1421299_a_at, 1417346_at, 1460279_a_at, 1449146_at, 1417760_at, 1455300_at,
GOTERM_BP_ALL	positive regulation of transcription, DNA-dependent	3	0.0476	0.0671858	1421299_a_at, 1437779_at, 1449146_at,
GOTERM_BP_ALL	regulation of transcription	11	0.1746	0.024692	1456103_at, 1417346_at, 1421299_a_at, 1450510_a_at, 1437779_at, 1460279_a_at, 1460304_a_at, 1417760_at, 1449146_at, 1436926_at, 1455300_at,
GOTERM_BP_ALL	metabolism	25	0.3968	0.0325442	1450510_a_at, 1431162_a_at, 1449064_at, 1429399_at, 1421299_a_at, 1417346_at, 1460279_a_at, 1448562_at, 1426215_at, 1449146_at, 1417760_at, 1450871_a_at, 1437779_at, 1419106_at, 1416697_at, 1460304_a_at, 1426581_at, 1436926_at, 1422887_a_at, 1437687_x_at, 1456103_at, 1439260_a_at, 1433830_at, 1455300_at, 1423470_at,
GOTERM_BP_ALL	positive regulation of transcription	3	0.0476	0.0960028	1421299_a_at, 1437779_at, 1449146_at,
GOTERM_BP_ALL	primary metabolism	24	0.381	0.0148392	1450510_a_at, 1437779_at, 1419106_at, 1416697_at, 1449064_at, 1460304_a_at, 1429399_at, 1426581_at, 1436926_at, 1422887_a_at, 1437687_x_at, 1456103_at, 1417346_at, 1421299_a_at, 1460279_a_at, 1448562_at, 1439260_a_at, 1426215_at, 1417760_at, 1449146_at, 1433830_at, 1450871_a_at, 1455300_at, 1423470_at,
GOTERM_BP_ALL	amine biosynthesis	3	0.0476	0.0107476	1426215_at, 1422887_a_at, 1450871_a_at,
GOTERM_BP_ALL	negative regulation of biological process	6	0.0952	0.0326034	1417638_at, 1438470_at, 1417346_at, 1417760_at, 1449146_at, 1435509_x_at,
GOTERM_BP_ALL	regulation of nucleobase, nucleoside, nucleotide and nucleic acid metabolism	11	0.1746	0.0267071	1456103_at, 1417346_at, 1421299_a_at, 1450510_a_at, 1437779_at, 1460279_a_at, 1460304_a_at, 1417760_at, 1449146_at, 1436926_at, 1455300_at,
GOTERM_BP_ALL	transcription, DNA-dependent	11	0.1746	0.0200208	1456103_at, 1417346_at, 1421299_a_at, 1450510_a_at, 1437779_at, 1460279_a_at, 1460304_a_at, 1417760_at, 1449146_at, 1436926_at, 1455300_at,
GOTERM_BP_ALL	positive regulation of cellular process	6	0.0952	0.0121938	1438470_at, 1417346_at, 1421299_a_at, 1437779_at, 1418345_at, 1449146_at,
GOTERM_BP_ALL	positive regulation of cellular physiological process	5	0.0794	0.0383689	1417346_at, 1421299_a_at, 1437779_at, 1418345_at, 1449146_at,
