# Supplementary material for: Histone deacetylase inhibition accelerates the early events of stem cell differentiation: transcriptomic and epigenetic analysis
Source: Genome Biol. 2008 Apr 4;9(4):R65. doi: 10.1186/gb-2008-9-4-r65 (PMC2643936; doi:10.1186/gb-2008-9-4-r65)
Supplement: Additional data file 5 — Functional annotation of gene probesets of subcluster 1b based on biological process. [file gb-2008-9-4-r65-S5.xls]

## Sheet: Sheet1
Subcluster 1b
Category	Term	Count	%	PValue	Genes
GOTERM_BP_1	regulation of biological process	45	0.3879	9.07563e-13	1418167_at, 1419416_a_at, 1425926_a_at, 1429388_at, 1420410_at, 1433811_at, 1450093_s_at, 1417753_at, 1435088_at, 1433634_at, 1417440_at, 1436584_at, 1438729_at, 1419123_a_at, 1429514_at, 1455333_at, 1438945_x_at, 1427680_a_at, 1438737_at, 1450821_at, 1418362_at, 1431865_a_at, 1421604_a_at, 1422210_at, 1426858_at, 1424797_a_at, 1436153_a_at, 1460223_a_at, 1435040_at, 1420085_at, 1420086_x_at, 144…
GOTERM_BP_1	growth	4	0.0345	0.0482011	1416529_at, 1426858_at, 1438945_x_at, 1449288_at,
GOTERM_BP_1	development	30	0.2586	7.15647e-09	1419416_a_at, 1416529_at, 1425926_a_at, 1429388_at, 1450093_s_at, 1417753_at, 1435088_at, 1417440_at, 1436584_at, 1416715_at, 1419123_a_at, 1429514_at, 1427680_a_at, 1438945_x_at, 1455333_at, 1438737_at, 1456219_at, 1422210_at, 1424797_a_at, 1426858_at, 1437218_at, 1448029_at, 1420085_at, 1420086_x_at, 1459211_at, 1437967_at, 1439766_x_at, 1432227_at, 1448174_at, 1437983_at, 1445669_at,
GOTERM_BP_2	tube development	7	0.0603	9.61426e-06	1436584_at, 1455333_at, 1438945_x_at, 1424797_a_at, 1427680_a_at, 1456219_at, 1448029_at,
GOTERM_BP_2	regulation of physiological process	42	0.3621	1.2046e-12	1418167_at, 1419416_a_at, 1425926_a_at, 1429388_at, 1420410_at, 1433811_at, 1450093_s_at, 1417753_at, 1435088_at, 1433634_at, 1417440_at, 1438729_at, 1419123_a_at, 1427680_a_at, 1438945_x_at, 1455333_at, 1438737_at, 1450821_at, 1418362_at, 1431865_a_at, 1421604_a_at, 1422210_at, 1426858_at, 1424797_a_at, 1436153_a_at, 1460223_a_at, 1435040_at, 1420085_at, 1420086_x_at, 1448029_at, 1459211_at, 141…
GOTERM_BP_2	regulation of cellular process	44	0.3793	4.30868e-14	1418167_at, 1419416_a_at, 1425926_a_at, 1429388_at, 1420410_at, 1433811_at, 1450093_s_at, 1417753_at, 1435088_at, 1433634_at, 1417440_at, 1436584_at, 1438729_at, 1419123_a_at, 1429514_at, 1455333_at, 1427680_a_at, 1438737_at, 1450821_at, 1418362_at, 1431865_a_at, 1421604_a_at, 1422210_at, 1426858_at, 1424797_a_at, 1436153_a_at, 1460223_a_at, 1435040_at, 1420085_at, 1420086_x_at, 1448029_at, 14592…
GOTERM_BP_2	positive regulation of biological process	11	0.0948	0.00103216	1417440_at, 1419123_a_at, 1419416_a_at, 1422210_at, 1448890_at, 1426858_at, 1455333_at, 1420085_at, 1420086_x_at, 1459211_at, 1434687_at, 1435088_at,
GOTERM_BP_2	pattern specification	4	0.0345	0.0484304	1425926_a_at, 1424797_a_at, 1438737_at, 1417753_at,
GOTERM_BP_2	organ development	22	0.1897	5.46554e-10	1419416_a_at, 1425926_a_at, 1422210_at, 1426858_at, 1424797_a_at, 1420085_at, 1420086_x_at, 1448029_at, 1459211_at, 1450093_s_at, 1437967_at, 1439766_x_at, 1435088_at, 1436584_at, 1416715_at, 1419123_a_at, 1429514_at, 1455333_at, 1438945_x_at, 1427680_a_at, 1448174_at, 1456219_at, 1437983_at,
GOTERM_BP_2	negative regulation of biological process	14	0.1207	2.54585e-05	1426858_at, 1422210_at, 1460223_a_at, 1448029_at, 1420085_at, 1420086_x_at, 1417395_at, 1450093_s_at, 1423200_at, 1417753_at, 1435088_at, 1432227_at, 1433634_at, 1427680_a_at, 1422286_a_at,
GOTERM_BP_2	morphogenesis	19	0.1638	9.20127e-08	1419416_a_at, 1416529_at, 1425926_a_at, 1422210_at, 1426858_at, 1424797_a_at, 1437218_at, 1420085_at, 1420086_x_at, 1448029_at, 1439766_x_at, 1435088_at, 1436584_at, 1416715_at, 1419123_a_at, 1427680_a_at, 1438945_x_at, 1455333_at, 1448174_at, 1456219_at,
GOTERM_BP_2	metabolism	48	0.4138	0.000595594	1418167_at, 1419416_a_at, 1425926_a_at, 1429388_at, 1434642_at, 1420410_at, 1433811_at, 1450093_s_at, 1435088_at, 1427912_at, 1450626_at, 1438729_at, 1433634_at, 1417440_at, 1419123_a_at, 1429514_at, 1455333_at, 1427680_a_at, 1438737_at, 1427238_at, 1450821_at, 1458716_at, 1418362_at, 1423465_at, 1431865_a_at, 1421604_a_at, 1422210_at, 1426858_at, 1424797_a_at, 1437218_at, 1436153_a_at, 1460223_a…
GOTERM_BP_2	embryonic development	11	0.0948	8.0095e-07	1436584_at, 1419416_a_at, 1429388_at, 1429514_at, 1422210_at, 1438945_x_at, 1424797_a_at, 1456219_at, 1420085_at, 1420086_x_at, 1439766_x_at, 1435088_at,
GOTERM_BP_2	cellular physiological process	55	0.4741	0.0104544	1416529_at, 1429388_at, 1420410_at, 1429490_at, 1433811_at, 1417753_at, 1450626_at, 1417440_at, 1438729_at, 1419123_a_at, 1429514_at, 1455333_at, 1427238_at, 1418362_at, 1431865_a_at, 1423465_at, 1421604_a_at, 1426858_at, 1437218_at, 1448029_at, 1420085_at, 1420086_x_at, 1439766_x_at, 1420870_at, 1432227_at, 1435338_at, 1448890_at, 1437983_at, 1456609_at, 1449530_at, 1434687_at, 1419416_a_at, 141…
GOTERM_BP_3	primary metabolism	45	0.3879	0.000396619	1418167_at, 1419416_a_at, 1425926_a_at, 1429388_at, 1434642_at, 1420410_at, 1433811_at, 1450093_s_at, 1435088_at, 1450626_at, 1433634_at, 1417440_at, 1438729_at, 1419123_a_at, 1429514_at, 1455333_at, 1427680_a_at, 1438737_at, 1427238_at, 1450821_at, 1458716_at, 1418362_at, 1423465_at, 1431865_a_at, 1421604_a_at, 1422210_at, 1426858_at, 1424797_a_at, 1436153_a_at, 1460223_a_at, 1435040_at, 1448029…
GOTERM_BP_3	positive regulation of physiological process	11	0.0948	0.000206939	1417440_at, 1419123_a_at, 1419416_a_at, 1422210_at, 1448890_at, 1426858_at, 1455333_at, 1420085_at, 1420086_x_at, 1459211_at, 1434687_at, 1435088_at,
GOTERM_BP_3	positive regulation of cellular process	11	0.0948	0.000279879	1417440_at, 1419123_a_at, 1419416_a_at, 1422210_at, 1448890_at, 1426858_at, 1455333_at, 1420085_at, 1420086_x_at, 1459211_at, 1434687_at, 1435088_at,
GOTERM_BP_3	cellular metabolism	46	0.3966	0.000575046	1418167_at, 1419416_a_at, 1425926_a_at, 1429388_at, 1434642_at, 1420410_at, 1433811_at, 1450093_s_at, 1435088_at, 1450626_at, 1433634_at, 1417440_at, 1438729_at, 1419123_a_at, 1429514_at, 1455333_at, 1427680_a_at, 1438737_at, 1427238_at, 1450821_at, 1458716_at, 1418362_at, 1423465_at, 1431865_a_at, 1421604_a_at, 1422210_at, 1426858_at, 1424797_a_at, 1436153_a_at, 1460223_a_at, 1435040_at, 1448029…
GOTERM_BP_3	respiratory tube development	3	0.0259	0.0134801	1436584_at, 1455333_at, 1427680_a_at,
GOTERM_BP_3	cell proliferation	9	0.0776	0.000315319	1435338_at, 1419123_a_at, 1455333_at, 1424797_a_at, 1427680_a_at, 1448174_at, 1420085_at, 1420086_x_at, 1459211_at, 1439766_x_at,
GOTERM_BP_3	cell fate commitment	3	0.0259	0.0620703	1436584_at, 1425926_a_at, 1437983_at,
GOTERM_BP_3	tube morphogenesis	4	0.0345	0.00493776	1436584_at, 1424797_a_at, 1456219_at, 1448029_at,
GOTERM_BP_3	organ morphogenesis	15	0.1293	3.85656e-08	1419416_a_at, 1425926_a_at, 1422210_at, 1424797_a_at, 1426858_at, 1448029_at, 1420085_at, 1420086_x_at, 1439766_x_at, 1436584_at, 1416715_at, 1419123_a_at, 1427680_a_at, 1438945_x_at, 1455333_at, 1448174_at,
GOTERM_BP_3	brain development	4	0.0345	0.0149629	1425926_a_at, 1427680_a_at, 1456219_at, 1459211_at,
GOTERM_BP_3	regulation of metabolism	36	0.3103	6.70823e-12	1418167_at, 1419416_a_at, 1425926_a_at, 1429388_at, 1420410_at, 1433811_at, 1450093_s_at, 1435088_at, 1433634_at, 1417440_at, 1438729_at, 1419123_a_at, 1427680_a_at, 1438737_at, 1450821_at, 1418362_at, 1431865_a_at, 1421604_a_at, 1422210_at, 1424797_a_at, 1426858_at, 1436153_a_at, 1460223_a_at, 1435040_at, 1448029_at, 1459211_at, 1417395_at, 1423200_at, 1420870_at, 1432227_at, 1448757_at, 1448890…
GOTERM_BP_3	negative regulation of physiological process	14	0.1207	3.22436e-06	1426858_at, 1422210_at, 1460223_a_at, 1448029_at, 1420085_at, 1420086_x_at, 1417395_at, 1450093_s_at, 1423200_at, 1417753_at, 1435088_at, 1432227_at, 1433634_at, 1427680_a_at, 1422286_a_at,
GOTERM_BP_3	negative regulation of cellular process	14	0.1207	1.17101e-05	1426858_at, 1422210_at, 1460223_a_at, 1448029_at, 1420085_at, 1420086_x_at, 1417395_at, 1450093_s_at, 1423200_at, 1417753_at, 1435088_at, 1432227_at, 1433634_at, 1427680_a_at, 1422286_a_at,
GOTERM_BP_3	morphogenesis of a branching structure	3	0.0259	0.0218245	1436584_at, 1424797_a_at, 1448029_at,
GOTERM_BP_3	embryonic morphogenesis	6	0.0517	0.000342273	1436584_at, 1419416_a_at, 1456219_at, 1420085_at, 1420086_x_at, 1439766_x_at, 1435088_at,
GOTERM_BP_3	embryonic development (sensu Metazoa)	4	0.0345	0.022681	1429514_at, 1422210_at, 1438945_x_at, 1435088_at,
GOTERM_BP_3	regulation of cellular physiological process	41	0.3534	2.33116e-12	1418167_at, 1419416_a_at, 1425926_a_at, 1429388_at, 1420410_at, 1433811_at, 1450093_s_at, 1417753_at, 1435088_at, 1433634_at, 1417440_at, 1438729_at, 1419123_a_at, 1427680_a_at, 1455333_at, 1438737_at, 1450821_at, 1418362_at, 1431865_a_at, 1421604_a_at, 1422210_at, 1426858_at, 1424797_a_at, 1436153_a_at, 1460223_a_at, 1435040_at, 1420085_at, 1420086_x_at, 1448029_at, 1459211_at, 1417395_at, 14232…
GOTERM_BP_4	positive regulation of metabolism	7	0.0603	0.0022036	1417440_at, 1419416_a_at, 1422210_at, 1448890_at, 1459211_at, 1434687_at, 1435088_at,
GOTERM_BP_4	regulation of cellular metabolism	34	0.2931	1.03706e-10	1418167_at, 1419416_a_at, 1425926_a_at, 1429388_at, 1420410_at, 1433811_at, 1450093_s_at, 1435088_at, 1433634_at, 1417440_at, 1438729_at, 1419123_a_at, 1427680_a_at, 1438737_at, 1450821_at, 1418362_at, 1431865_a_at, 1421604_a_at, 1422210_at, 1424797_a_at, 1426858_at, 1436153_a_at, 1448029_at, 1459211_at, 1417395_at, 1423200_at, 1420870_at, 1432227_at, 1448757_at, 1448890_at, 1422286_a_at, 1437983…
GOTERM_BP_4	central nervous system development	4	0.0345	0.0263675	1425926_a_at, 1427680_a_at, 1456219_at, 1459211_at,
GOTERM_BP_4	regulation of cell proliferation	6	0.0517	0.00612375	1419123_a_at, 1455333_at, 1424797_a_at, 1427680_a_at, 1420085_at, 1420086_x_at, 1459211_at,
GOTERM_BP_4	forebrain development	3	0.0259	0.0241067	1425926_a_at, 1427680_a_at, 1456219_at,
GOTERM_BP_4	nucleobase, nucleoside, nucleotide and nucleic acid metabolism	32	0.2759	5.09524e-06	1418167_at, 1419416_a_at, 1425926_a_at, 1429388_at, 1420410_at, 1433811_at, 1450093_s_at, 1435088_at, 1433634_at, 1417440_at, 1438729_at, 1427680_a_at, 1438737_at, 1450821_at, 1418362_at, 1431865_a_at, 1421604_a_at, 1422210_at, 1424797_a_at, 1436153_a_at, 1448029_at, 1459211_at, 1417395_at, 1423200_at, 1420870_at, 1432227_at, 1448757_at, 1448890_at, 1422286_a_at, 1437983_at, 1449530_at, 1434687_a…
GOTERM_BP_4	positive regulation of cellular physiological process	10	0.0862	0.000729783	1417440_at, 1419123_a_at, 1419416_a_at, 1422210_at, 1448890_at, 1455333_at, 1420085_at, 1420086_x_at, 1459211_at, 1434687_at, 1435088_at,
GOTERM_BP_4	regulation of protein metabolism	4	0.0345	0.0828782	1419123_a_at, 1426858_at, 1460223_a_at, 1435040_at,
GOTERM_BP_4	cell migration	4	0.0345	0.0891561	1455333_at, 1424797_a_at, 1456609_at, 1450295_s_at,
GOTERM_BP_4	placenta development	2	0.0172	0.06855	1416715_at, 1422210_at,
GOTERM_BP_4	negative regulation of metabolism	11	0.0948	6.11176e-07	1433634_at, 1422210_at, 1426858_at, 1460223_a_at, 1422286_a_at, 1448029_at, 1417395_at, 1423200_at, 1450093_s_at, 1435088_at, 1432227_at,
GOTERM_BP_4	hindbrain development	2	0.0172	0.0596844	1427680_a_at, 1459211_at,
GOTERM_BP_4	branching morphogenesis of a tube	3	0.0259	0.0198652	1436584_at, 1424797_a_at, 1448029_at,
GOTERM_BP_4	negative regulation of cellular physiological process	14	0.1207	2.21616e-06	1426858_at, 1422210_at, 1460223_a_at, 1448029_at, 1420085_at, 1420086_x_at, 1417395_at, 1450093_s_at, 1423200_at, 1417753_at, 1435088_at, 1432227_at, 1433634_at, 1427680_a_at, 1422286_a_at,
GOTERM_BP_4	lung development	3	0.0259	0.0131342	1436584_at, 1455333_at, 1427680_a_at,
GOTERM_BP_4	respiratory tube development	3	0.0259	0.0138221	1436584_at, 1455333_at, 1427680_a_at,
GOTERM_BP_5	regulation of nucleobase, nucleoside, nucleotide and nucleic acid metabolism	32	0.2759	7.03101e-10	1418167_at, 1419416_a_at, 1425926_a_at, 1429388_at, 1420410_at, 1433811_at, 1450093_s_at, 1435088_at, 1433634_at, 1417440_at, 1438729_at, 1427680_a_at, 1438737_at, 1450821_at, 1418362_at, 1431865_a_at, 1421604_a_at, 1422210_at, 1424797_a_at, 1436153_a_at, 1448029_at, 1459211_at, 1417395_at, 1423200_at, 1420870_at, 1432227_at, 1448757_at, 1448890_at, 1422286_a_at, 1437983_at, 1449530_at, 1434687_a…
GOTERM_BP_5	lung development	3	0.0259	0.0137256	1436584_at, 1455333_at, 1427680_a_at,
GOTERM_BP_5	gastrulation (sensu Deuterostomia)	2	0.0172	0.0746345	1429514_at, 1435088_at,
GOTERM_BP_5	brain development	4	0.0345	0.0164614	1425926_a_at, 1427680_a_at, 1456219_at, 1459211_at,
GOTERM_BP_5	chromosome organization and biogenesis	6	0.0517	0.0176201	1438729_at, 1417440_at, 1429490_at, 1423200_at, 1435088_at, 1432227_at,
GOTERM_BP_5	negative regulation of cellular metabolism	10	0.0862	1.70946e-06	1433634_at, 1422210_at, 1426858_at, 1422286_a_at, 1448029_at, 1417395_at, 1423200_at, 1450093_s_at, 1435088_at, 1432227_at,
GOTERM_BP_5	regulation of protein metabolism	4	0.0345	0.0874175	1419123_a_at, 1426858_at, 1460223_a_at, 1435040_at,
GOTERM_BP_5	positive regulation of cellular metabolism	7	0.0603	0.00187408	1417440_at, 1419416_a_at, 1422210_at, 1448890_at, 1459211_at, 1434687_at, 1435088_at,
GOTERM_BP_5	positive regulation of cell proliferation	4	0.0345	0.0172586	1419123_a_at, 1455333_at, 1420085_at, 1420086_x_at, 1459211_at,
GOTERM_BP_5	cell migration	4	0.0345	0.0939945	1455333_at, 1424797_a_at, 1456609_at, 1450295_s_at,
GOTERM_BP_5	transcription	32	0.2759	1.12366e-09	1418167_at, 1419416_a_at, 1425926_a_at, 1429388_at, 1420410_at, 1433811_at, 1450093_s_at, 1435088_at, 1433634_at, 1417440_at, 1438729_at, 1427680_a_at, 1438737_at, 1450821_at, 1418362_at, 1431865_a_at, 1421604_a_at, 1422210_at, 1424797_a_at, 1436153_a_at, 1448029_at, 1459211_at, 1417395_at, 1423200_at, 1420870_at, 1432227_at, 1448757_at, 1448890_at, 1422286_a_at, 1437983_at, 1449530_at, 1434687_a…
GOTERM_BP_ALL	negative regulation of cellular process	14	0.1207	1.43799e-05	1426858_at, 1422210_at, 1460223_a_at, 1448029_at, 1420085_at, 1420086_x_at, 1417395_at, 1450093_s_at, 1423200_at, 1417753_at, 1435088_at, 1432227_at, 1433634_at, 1427680_a_at, 1422286_a_at,
GOTERM_BP_ALL	hindbrain development	2	0.0172	0.0595726	1427680_a_at, 1459211_at,
GOTERM_BP_ALL	negative regulation of cellular physiological process	14	0.1207	2.41383e-06	1426858_at, 1422210_at, 1460223_a_at, 1448029_at, 1420085_at, 1420086_x_at, 1417395_at, 1450093_s_at, 1423200_at, 1417753_at, 1435088_at, 1432227_at, 1433634_at, 1427680_a_at, 1422286_a_at,
GOTERM_BP_ALL	negative regulation of cellular metabolism	10	0.0862	1.50437e-06	1433634_at, 1422210_at, 1426858_at, 1422286_a_at, 1448029_at, 1417395_at, 1423200_at, 1450093_s_at, 1435088_at, 1432227_at,
GOTERM_BP_ALL	positive regulation of metabolism	7	0.0603	0.00222141	1417440_at, 1419416_a_at, 1422210_at, 1448890_at, 1459211_at, 1434687_at, 1435088_at,
GOTERM_BP_ALL	regulation of physiological process	42	0.3621	7.19499e-12	1418167_at, 1419416_a_at, 1425926_a_at, 1429388_at, 1420410_at, 1433811_at, 1450093_s_at, 1417753_at, 1435088_at, 1433634_at, 1417440_at, 1438729_at, 1419123_a_at, 1427680_a_at, 1438945_x_at, 1455333_at, 1438737_at, 1450821_at, 1418362_at, 1431865_a_at, 1421604_a_at, 1422210_at, 1426858_at, 1424797_a_at, 1436153_a_at, 1460223_a_at, 1435040_at, 1420085_at, 1420086_x_at, 1448029_at, 1459211_at, 141…
GOTERM_BP_ALL	development	30	0.2586	7.15647e-09	1419416_a_at, 1416529_at, 1425926_a_at, 1429388_at, 1450093_s_at, 1417753_at, 1435088_at, 1417440_at, 1436584_at, 1416715_at, 1419123_a_at, 1429514_at, 1427680_a_at, 1438945_x_at, 1455333_at, 1438737_at, 1456219_at, 1422210_at, 1424797_a_at, 1426858_at, 1437218_at, 1448029_at, 1420085_at, 1420086_x_at, 1459211_at, 1437967_at, 1439766_x_at, 1432227_at, 1448174_at, 1437983_at, 1445669_at,
GOTERM_BP_ALL	negative regulation of physiological process	14	0.1207	3.99433e-06	1426858_at, 1422210_at, 1460223_a_at, 1448029_at, 1420085_at, 1420086_x_at, 1417395_at, 1450093_s_at, 1423200_at, 1417753_at, 1435088_at, 1432227_at, 1433634_at, 1427680_a_at, 1422286_a_at,
GOTERM_BP_ALL	respiratory tube development	3	0.0259	0.0137927	1436584_at, 1455333_at, 1427680_a_at,
GOTERM_BP_ALL	central nervous system development	4	0.0345	0.0263257	1425926_a_at, 1427680_a_at, 1456219_at, 1459211_at,
GOTERM_BP_ALL	negative regulation of biological process	14	0.1207	3.35913e-05	1426858_at, 1422210_at, 1460223_a_at, 1448029_at, 1420085_at, 1420086_x_at, 1417395_at, 1450093_s_at, 1423200_at, 1417753_at, 1435088_at, 1432227_at, 1433634_at, 1427680_a_at, 1422286_a_at,
GOTERM_BP_ALL	primary metabolism	45	0.3879	0.000995736	1418167_at, 1419416_a_at, 1425926_a_at, 1429388_at, 1434642_at, 1420410_at, 1433811_at, 1450093_s_at, 1435088_at, 1450626_at, 1433634_at, 1417440_at, 1438729_at, 1419123_a_at, 1429514_at, 1455333_at, 1427680_a_at, 1438737_at, 1427238_at, 1450821_at, 1458716_at, 1418362_at, 1423465_at, 1431865_a_at, 1421604_a_at, 1422210_at, 1426858_at, 1424797_a_at, 1436153_a_at, 1460223_a_at, 1435040_at, 1448029…
GOTERM_BP_ALL	negative regulation of nucleobase, nucleoside, nucleotide and nucleic acid metabolism	9	0.0776	5.61113e-06	1433634_at, 1422210_at, 1422286_a_at, 1448029_at, 1417395_at, 1423200_at, 1450093_s_at, 1435088_at, 1432227_at,
GOTERM_BP_ALL	embryonic morphogenesis	6	0.0517	0.000365145	1436584_at, 1419416_a_at, 1456219_at, 1420085_at, 1420086_x_at, 1439766_x_at, 1435088_at,
GOTERM_BP_ALL	regulation of nucleobase, nucleoside, nucleotide and nucleic acid metabolism	32	0.2759	1.04435e-09	1418167_at, 1419416_a_at, 1425926_a_at, 1429388_at, 1420410_at, 1433811_at, 1450093_s_at, 1435088_at, 1433634_at, 1417440_at, 1438729_at, 1427680_a_at, 1438737_at, 1450821_at, 1418362_at, 1431865_a_at, 1421604_a_at, 1422210_at, 1424797_a_at, 1436153_a_at, 1448029_at, 1459211_at, 1417395_at, 1423200_at, 1420870_at, 1432227_at, 1448757_at, 1448890_at, 1422286_a_at, 1437983_at, 1449530_at, 1434687_a…
GOTERM_BP_ALL	branching morphogenesis of a tube	3	0.0259	0.0198222	1436584_at, 1424797_a_at, 1448029_at,
GOTERM_BP_ALL	gastrulation (sensu Vertebrata)	2	0.0172	0.0728153	1429514_at, 1435088_at,
GOTERM_BP_ALL	gastrulation (sensu Mammalia)	2	0.0172	0.0728153	1429514_at, 1435088_at,
GOTERM_BP_ALL	transcription, DNA-dependent	32	0.2759	3.34222e-10	1418167_at, 1419416_a_at, 1425926_a_at, 1429388_at, 1420410_at, 1433811_at, 1450093_s_at, 1435088_at, 1433634_at, 1417440_at, 1438729_at, 1427680_a_at, 1438737_at, 1450821_at, 1418362_at, 1431865_a_at, 1421604_a_at, 1422210_at, 1424797_a_at, 1436153_a_at, 1448029_at, 1459211_at, 1417395_at, 1423200_at, 1420870_at, 1432227_at, 1448757_at, 1448890_at, 1422286_a_at, 1437983_at, 1449530_at, 1434687_a…
GOTERM_BP_ALL	gastrulation (sensu Deuterostomia)	2	0.0172	0.0728153	1429514_at, 1435088_at,
GOTERM_BP_ALL	cellular physiological process	55	0.4741	0.0320957	1416529_at, 1429388_at, 1420410_at, 1429490_at, 1433811_at, 1417753_at, 1450626_at, 1417440_at, 1438729_at, 1419123_a_at, 1429514_at, 1455333_at, 1427238_at, 1418362_at, 1431865_a_at, 1423465_at, 1421604_a_at, 1426858_at, 1437218_at, 1448029_at, 1420085_at, 1420086_x_at, 1439766_x_at, 1420870_at, 1432227_at, 1435338_at, 1448890_at, 1437983_at, 1456609_at, 1449530_at, 1434687_at, 1419416_a_at, 141…
GOTERM_BP_ALL	organ morphogenesis	15	0.1293	5.00509e-08	1419416_a_at, 1425926_a_at, 1422210_at, 1424797_a_at, 1426858_at, 1448029_at, 1420085_at, 1420086_x_at, 1439766_x_at, 1436584_at, 1416715_at, 1419123_a_at, 1427680_a_at, 1438945_x_at, 1455333_at, 1448174_at,
GOTERM_BP_ALL	brain development	4	0.0345	0.0154715	1425926_a_at, 1427680_a_at, 1456219_at, 1459211_at,
GOTERM_BP_ALL	organ development	22	0.1897	9.97311e-10	1419416_a_at, 1425926_a_at, 1422210_at, 1426858_at, 1424797_a_at, 1420085_at, 1420086_x_at, 1448029_at, 1459211_at, 1450093_s_at, 1437967_at, 1439766_x_at, 1435088_at, 1436584_at, 1416715_at, 1419123_a_at, 1429514_at, 1455333_at, 1438945_x_at, 1427680_a_at, 1448174_at, 1456219_at, 1437983_at,
GOTERM_BP_ALL	negative regulation of metabolism	11	0.0948	6.43968e-07	1433634_at, 1422210_at, 1426858_at, 1460223_a_at, 1422286_a_at, 1448029_at, 1417395_at, 1423200_at, 1450093_s_at, 1435088_at, 1432227_at,
GOTERM_BP_ALL	transcription from RNA polymerase II promoter	8	0.069	0.00123446	1433634_at, 1419416_a_at, 1425926_a_at, 1422210_at, 1422286_a_at, 1450093_s_at, 1434687_at, 1435088_at,
GOTERM_BP_ALL	cellular metabolism	46	0.3966	0.00146074	1418167_at, 1419416_a_at, 1425926_a_at, 1429388_at, 1434642_at, 1420410_at, 1433811_at, 1450093_s_at, 1435088_at, 1450626_at, 1433634_at, 1417440_at, 1438729_at, 1419123_a_at, 1429514_at, 1455333_at, 1427680_a_at, 1438737_at, 1427238_at, 1450821_at, 1458716_at, 1418362_at, 1423465_at, 1431865_a_at, 1421604_a_at, 1422210_at, 1426858_at, 1424797_a_at, 1436153_a_at, 1460223_a_at, 1435040_at, 1448029…
GOTERM_BP_ALL	transcription	32	0.2759	1.65205e-09	1418167_at, 1419416_a_at, 1425926_a_at, 1429388_at, 1420410_at, 1433811_at, 1450093_s_at, 1435088_at, 1433634_at, 1417440_at, 1438729_at, 1427680_a_at, 1438737_at, 1450821_at, 1418362_at, 1431865_a_at, 1421604_a_at, 1422210_at, 1424797_a_at, 1436153_a_at, 1448029_at, 1459211_at, 1417395_at, 1423200_at, 1420870_at, 1432227_at, 1448757_at, 1448890_at, 1422286_a_at, 1437983_at, 1449530_at, 1434687_a…
GOTERM_BP_ALL	embryonic development (sensu Metazoa)	4	0.0345	0.0234296	1429514_at, 1422210_at, 1438945_x_at, 1435088_at,
GOTERM_BP_ALL	embryonic development	11	0.0948	1.00895e-06	1436584_at, 1419416_a_at, 1429388_at, 1429514_at, 1422210_at, 1438945_x_at, 1424797_a_at, 1456219_at, 1420085_at, 1420086_x_at, 1439766_x_at, 1435088_at,
GOTERM_BP_ALL	regulation of metabolism	36	0.3103	2.24516e-11	1418167_at, 1419416_a_at, 1425926_a_at, 1429388_at, 1420410_at, 1433811_at, 1450093_s_at, 1435088_at, 1433634_at, 1417440_at, 1438729_at, 1419123_a_at, 1427680_a_at, 1438737_at, 1450821_at, 1418362_at, 1431865_a_at, 1421604_a_at, 1422210_at, 1424797_a_at, 1426858_at, 1436153_a_at, 1460223_a_at, 1435040_at, 1448029_at, 1459211_at, 1417395_at, 1423200_at, 1420870_at, 1432227_at, 1448757_at, 1448890…
GOTERM_BP_ALL	growth	4	0.0345	0.0482011	1416529_at, 1426858_at, 1438945_x_at, 1449288_at,
GOTERM_BP_ALL	regulation of cellular process	44	0.3793	3.37572e-13	1418167_at, 1419416_a_at, 1425926_a_at, 1429388_at, 1420410_at, 1433811_at, 1450093_s_at, 1417753_at, 1435088_at, 1433634_at, 1417440_at, 1436584_at, 1438729_at, 1419123_a_at, 1429514_at, 1455333_at, 1427680_a_at, 1438737_at, 1450821_at, 1418362_at, 1431865_a_at, 1421604_a_at, 1422210_at, 1426858_at, 1424797_a_at, 1436153_a_at, 1460223_a_at, 1435040_at, 1420085_at, 1420086_x_at, 1448029_at, 14592…
GOTERM_BP_ALL	regulation of cellular physiological process	41	0.3534	1.15475e-11	1418167_at, 1419416_a_at, 1425926_a_at, 1429388_at, 1420410_at, 1433811_at, 1450093_s_at, 1417753_at, 1435088_at, 1433634_at, 1417440_at, 1438729_at, 1419123_a_at, 1427680_a_at, 1455333_at, 1438737_at, 1450821_at, 1418362_at, 1431865_a_at, 1421604_a_at, 1422210_at, 1426858_at, 1424797_a_at, 1436153_a_at, 1460223_a_at, 1435040_at, 1420085_at, 1420086_x_at, 1448029_at, 1459211_at, 1417395_at, 14232…
GOTERM_BP_ALL	regulation of cellular metabolism	34	0.2931	2.29489e-10	1418167_at, 1419416_a_at, 1425926_a_at, 1429388_at, 1420410_at, 1433811_at, 1450093_s_at, 1435088_at, 1433634_at, 1417440_at, 1438729_at, 1419123_a_at, 1427680_a_at, 1438737_at, 1450821_at, 1418362_at, 1431865_a_at, 1421604_a_at, 1422210_at, 1424797_a_at, 1426858_at, 1436153_a_at, 1448029_at, 1459211_at, 1417395_at, 1423200_at, 1420870_at, 1432227_at, 1448757_at, 1448890_at, 1422286_a_at, 1437983…
GOTERM_BP_ALL	regulation of transcription, DNA-dependent	32	0.2759	2.28106e-10	1418167_at, 1419416_a_at, 1425926_a_at, 1429388_at, 1420410_at, 1433811_at, 1450093_s_at, 1435088_at, 1433634_at, 1417440_at, 1438729_at, 1427680_a_at, 1438737_at, 1450821_at, 1418362_at, 1431865_a_at, 1421604_a_at, 1422210_at, 1424797_a_at, 1436153_a_at, 1448029_at, 1459211_at, 1417395_at, 1423200_at, 1420870_at, 1432227_at, 1448757_at, 1448890_at, 1422286_a_at, 1437983_at, 1449530_at, 1434687_a…
GOTERM_BP_ALL	metabolism	48	0.4138	0.0018611	1418167_at, 1419416_a_at, 1425926_a_at, 1429388_at, 1434642_at, 1420410_at, 1433811_at, 1450093_s_at, 1435088_at, 1427912_at, 1450626_at, 1438729_at, 1433634_at, 1417440_at, 1419123_a_at, 1429514_at, 1455333_at, 1427680_a_at, 1438737_at, 1427238_at, 1450821_at, 1458716_at, 1418362_at, 1423465_at, 1431865_a_at, 1421604_a_at, 1422210_at, 1426858_at, 1424797_a_at, 1437218_at, 1436153_a_at, 1460223_a…
GOTERM_BP_ALL	regulation of transcription from RNA polymerase II promoter	8	0.069	0.000486883	1433634_at, 1419416_a_at, 1425926_a_at, 1422210_at, 1422286_a_at, 1450093_s_at, 1434687_at, 1435088_at,
GOTERM_BP_ALL	positive regulation of transcription, DNA-dependent	5	0.0431	0.00897438	1417440_at, 1419416_a_at, 1422210_at, 1434687_at, 1435088_at,
GOTERM_BP_ALL	regulation of cell proliferation	6	0.0517	0.00614409	1419123_a_at, 1455333_at, 1424797_a_at, 1427680_a_at, 1420085_at, 1420086_x_at, 1459211_at,
GOTERM_BP_ALL	regulation of transcription	32	0.2759	7.64517e-10	1418167_at, 1419416_a_at, 1425926_a_at, 1429388_at, 1420410_at, 1433811_at, 1450093_s_at, 1435088_at, 1433634_at, 1417440_at, 1438729_at, 1427680_a_at, 1438737_at, 1450821_at, 1418362_at, 1431865_a_at, 1421604_a_at, 1422210_at, 1424797_a_at, 1436153_a_at, 1448029_at, 1459211_at, 1417395_at, 1423200_at, 1420870_at, 1432227_at, 1448757_at, 1448890_at, 1422286_a_at, 1437983_at, 1449530_at, 1434687_a…
GOTERM_BP_ALL	positive regulation of transcription	7	0.0603	0.000495518	1417440_at, 1419416_a_at, 1422210_at, 1448890_at, 1459211_at, 1434687_at, 1435088_at,
GOTERM_BP_ALL	cell proliferation	9	0.0776	0.000350507	1435338_at, 1419123_a_at, 1455333_at, 1424797_a_at, 1427680_a_at, 1448174_at, 1420085_at, 1420086_x_at, 1459211_at, 1439766_x_at,
GOTERM_BP_ALL	cell migration	4	0.0345	0.0889531	1455333_at, 1424797_a_at, 1456609_at, 1450295_s_at,
GOTERM_BP_ALL	DNA packaging	5	0.0431	0.018053	1438729_at, 1417440_at, 1423200_at, 1435088_at, 1432227_at,
GOTERM_BP_ALL	cell fate commitment	3	0.0259	0.06338	1436584_at, 1425926_a_at, 1437983_at,
GOTERM_BP_ALL	placenta development	2	0.0172	0.0684216	1416715_at, 1422210_at,
GOTERM_BP_ALL	chromosome organization and biogenesis (sensu Eukaryota)	6	0.0517	0.0126471	1438729_at, 1417440_at, 1429490_at, 1423200_at, 1435088_at, 1432227_at,
GOTERM_BP_ALL	forebrain development	3	0.0259	0.0240539	1425926_a_at, 1427680_a_at, 1456219_at,
GOTERM_BP_ALL	chromosome organization and biogenesis	6	0.0517	0.0161744	1438729_at, 1417440_at, 1429490_at, 1423200_at, 1435088_at, 1432227_at,
GOTERM_BP_ALL	positive regulation of cellular process	11	0.0948	0.000320146	1417440_at, 1419123_a_at, 1419416_a_at, 1422210_at, 1448890_at, 1426858_at, 1455333_at, 1420085_at, 1420086_x_at, 1459211_at, 1434687_at, 1435088_at,
GOTERM_BP_ALL	positive regulation of cellular physiological process	10	0.0862	0.000748759	1417440_at, 1419123_a_at, 1419416_a_at, 1422210_at, 1448890_at, 1455333_at, 1420085_at, 1420086_x_at, 1459211_at, 1434687_at, 1435088_at,
GOTERM_BP_ALL	positive regulation of cellular metabolism	7	0.0603	0.001692	1417440_at, 1419416_a_at, 1422210_at, 1448890_at, 1459211_at, 1434687_at, 1435088_at,
GOTERM_BP_ALL	androgen receptor signaling pathway	2	0.0172	0.0325255	1417440_at, 1422706_at,
GOTERM_BP_ALL	positive regulation of cell proliferation	4	0.0345	0.0162227	1419123_a_at, 1455333_at, 1420085_at, 1420086_x_at, 1459211_at,
GOTERM_BP_ALL	morphogenesis of a branching structure	3	0.0259	0.0223201	1436584_at, 1424797_a_at, 1448029_at,
GOTERM_BP_ALL	negative regulation of transcription, DNA-dependent	8	0.069	5.49623e-06	1433634_at, 1422210_at, 1422286_a_at, 1417395_at, 1423200_at, 1450093_s_at, 1435088_at, 1432227_at,
GOTERM_BP_ALL	morphogenesis	19	0.1638	1.45181e-07	1419416_a_at, 1416529_at, 1425926_a_at, 1422210_at, 1426858_at, 1424797_a_at, 1437218_at, 1420085_at, 1420086_x_at, 1448029_at, 1439766_x_at, 1435088_at, 1436584_at, 1416715_at, 1419123_a_at, 1427680_a_at, 1438945_x_at, 1455333_at, 1448174_at, 1456219_at,
GOTERM_BP_ALL	establishment and/or maintenance of chromatin architecture	5	0.0431	0.0161686	1438729_at, 1417440_at, 1423200_at, 1435088_at, 1432227_at,
GOTERM_BP_ALL	chromatin modification	4	0.0345	0.0185981	1417440_at, 1423200_at, 1435088_at, 1432227_at,
GOTERM_BP_ALL	lung development	3	0.0259	0.0131063	1436584_at, 1455333_at, 1427680_a_at,
GOTERM_BP_ALL	negative regulation of transcription from RNA polymerase II promoter	5	0.0431	0.00117082	1433634_at, 1422210_at, 1422286_a_at, 1450093_s_at, 1435088_at,
GOTERM_BP_ALL	regulation of biological process	45	0.3879	9.07563e-13	1418167_at, 1419416_a_at, 1425926_a_at, 1429388_at, 1420410_at, 1433811_at, 1450093_s_at, 1417753_at, 1435088_at, 1433634_at, 1417440_at, 1436584_at, 1438729_at, 1419123_a_at, 1429514_at, 1455333_at, 1438945_x_at, 1427680_a_at, 1438737_at, 1450821_at, 1418362_at, 1431865_a_at, 1421604_a_at, 1422210_at, 1426858_at, 1424797_a_at, 1436153_a_at, 1460223_a_at, 1435040_at, 1420085_at, 1420086_x_at, 144…
GOTERM_BP_ALL	negative regulation of transcription	9	0.0776	3.74786e-06	1433634_at, 1422210_at, 1422286_a_at, 1448029_at, 1417395_at, 1423200_at, 1450093_s_at, 1435088_at, 1432227_at,
GOTERM_BP_ALL	pattern specification	4	0.0345	0.05097	1425926_a_at, 1424797_a_at, 1438737_at, 1417753_at,
GOTERM_BP_ALL	positive regulation of physiological process	11	0.0948	0.000237182	1417440_at, 1419123_a_at, 1419416_a_at, 1422210_at, 1448890_at, 1426858_at, 1455333_at, 1420085_at, 1420086_x_at, 1459211_at, 1434687_at, 1435088_at,
GOTERM_BP_ALL	nucleobase, nucleoside, nucleotide and nucleic acid metabolism	32	0.2759	7.96422e-06	1418167_at, 1419416_a_at, 1425926_a_at, 1429388_at, 1420410_at, 1433811_at, 1450093_s_at, 1435088_at, 1433634_at, 1417440_at, 1438729_at, 1427680_a_at, 1438737_at, 1450821_at, 1418362_at, 1431865_a_at, 1421604_a_at, 1422210_at, 1424797_a_at, 1436153_a_at, 1448029_at, 1459211_at, 1417395_at, 1423200_at, 1420870_at, 1432227_at, 1448757_at, 1448890_at, 1422286_a_at, 1437983_at, 1449530_at, 1434687_a…
GOTERM_BP_ALL	tube morphogenesis	4	0.0345	0.00511532	1436584_at, 1424797_a_at, 1456219_at, 1448029_at,
GOTERM_BP_ALL	positive regulation of biological process	11	0.0948	0.00124101	1417440_at, 1419123_a_at, 1419416_a_at, 1422210_at, 1448890_at, 1426858_at, 1455333_at, 1420085_at, 1420086_x_at, 1459211_at, 1434687_at, 1435088_at,
GOTERM_BP_ALL	positive regulation of nucleobase, nucleoside, nucleotide and nucleic acid metabolism	7	0.0603	0.000533502	1417440_at, 1419416_a_at, 1422210_at, 1448890_at, 1459211_at, 1434687_at, 1435088_at,
GOTERM_BP_ALL	regulation of protein metabolism	4	0.0345	0.0826935	1419123_a_at, 1426858_at, 1460223_a_at, 1435040_at,
GOTERM_BP_ALL	tube development	7	0.0603	1.09625e-05	1436584_at, 1455333_at, 1438945_x_at, 1424797_a_at, 1427680_a_at, 1456219_at, 1448029_at,
BIOCARTA	Control of Gene Expression by Vitamin D Receptor	3	0.0259	0.0258318	1417440_at, 1450821_at, 1423200_at,
