# Supplementary material for: Histone deacetylase inhibition accelerates the early events of stem cell differentiation: transcriptomic and epigenetic analysis
Source: Genome Biol. 2008 Apr 4;9(4):R65. doi: 10.1186/gb-2008-9-4-r65 (PMC2643936; doi:10.1186/gb-2008-9-4-r65)
Supplement: Additional data file 6 — Functional annotation of gene probesets of subcluster 2a based on biological process. [file gb-2008-9-4-r65-S6.xls]

## Sheet: Sheet1
Subcluster 2a
Category	Term	Count	%	PValue	Genes
GOTERM_BP_2	cellular physiological process	55	0.4867	0.0186473	1439768_x_at, 1435964_a_at, 1422120_at, 1438195_at, 1428791_at, 1427104_at, 1436841_at, 1433773_at, 1417168_a_at, 1438658_a_at, 1451989_a_at, 1433592_at, 1455422_x_at, 1455871_s_at, 1448664_a_at, 1450718_at, 1433545_s_at, 1420505_a_at, 1448382_at, 1423489_at, 1417441_at, 1458299_s_at, 1436833_x_at, 1418300_a_at, 1455409_at, 1437341_x_at, 1434895_s_at, 1418301_at, 1423100_at, 1433649_at, 1423702_a…
GOTERM_BP_2	system development	7	0.0619	0.0398739	1439768_x_at, 1433532_a_at, 1437341_x_at, 1420505_a_at, 1420565_at, 1440799_s_at, 1423100_at,
GOTERM_BP_3	cell development	6	0.0531	0.0135043	1439768_x_at, 1455422_x_at, 1433532_a_at, 1437341_x_at, 1420505_a_at, 1440799_s_at,
GOTERM_BP_3	neuron differentiation	5	0.0442	0.0251608	1439768_x_at, 1433532_a_at, 1437341_x_at, 1420505_a_at, 1440799_s_at,
GOTERM_BP_3	nervous system development	7	0.0619	0.0270798	1439768_x_at, 1433532_a_at, 1437341_x_at, 1420505_a_at, 1420565_at, 1440799_s_at, 1423100_at,
GOTERM_BP_3	cell organization and biogenesis	14	0.1239	0.0641139	1439768_x_at, 1455422_x_at, 1448169_at, 1415948_at, 1450718_at, 1423702_at, 1420505_a_at, 1427347_s_at, 1417441_at, 1437643_at, 1437341_x_at, 1455409_at, 1427347_s_at, 1455871_s_at,
GOTERM_BP_4	cell maturation	3	0.0265	0.0345614	1433532_a_at, 1437341_x_at, 1440799_s_at,
GOTERM_BP_4	neuron development	5	0.0442	0.0125627	1439768_x_at, 1433532_a_at, 1437341_x_at, 1420505_a_at, 1440799_s_at,
GOTERM_BP_4	neurogenesis	5	0.0442	0.0395315	1439768_x_at, 1433532_a_at, 1437341_x_at, 1420505_a_at, 1440799_s_at,
GOTERM_BP_4	intracellular signaling cascade	10	0.0885	0.0318892	1437643_at, 1416129_at, 1438658_a_at, 1418300_a_at, 1452353_at, 1450718_at, 1436566_at, 1455197_at, 1440799_s_at, 1454745_at,
GOTERM_BP_5	neuron maturation	3	0.0265	0.00998309	1433532_a_at, 1437341_x_at, 1440799_s_at,
GOTERM_BP_5	neuron differentiation	5	0.0442	0.0238835	1439768_x_at, 1433532_a_at, 1437341_x_at, 1420505_a_at, 1440799_s_at,
GOTERM_BP_5	regulation of action potential	2	0.0177	0.0921931	1433532_a_at, 1437341_x_at,
GOTERM_BP_ALL	nerve ensheathment	2	0.0177	0.0987514	1433532_a_at, 1437341_x_at,
GOTERM_BP_ALL	alcohol metabolism	4	0.0354	0.0963451	1424140_at, 1417709_at, 1438195_at, 1418239_at,
GOTERM_BP_ALL	cellular physiological process	55	0.4867	0.0320957	1439768_x_at, 1435964_a_at, 1422120_at, 1438195_at, 1428791_at, 1427104_at, 1436841_at, 1433773_at, 1417168_a_at, 1438658_a_at, 1451989_a_at, 1433592_at, 1455422_x_at, 1455871_s_at, 1448664_a_at, 1450718_at, 1433545_s_at, 1420505_a_at, 1448382_at, 1423489_at, 1417441_at, 1458299_s_at, 1436833_x_at, 1418300_a_at, 1455409_at, 1437341_x_at, 1434895_s_at, 1418301_at, 1423100_at, 1433649_at, 1423702_a…
GOTERM_BP_ALL	regulation of action potential	2	0.0177	0.0944789	1433532_a_at, 1437341_x_at,
GOTERM_BP_ALL	cell maturation	3	0.0265	0.0335035	1433532_a_at, 1437341_x_at, 1440799_s_at,
GOTERM_BP_ALL	neurogenesis	5	0.0442	0.0376036	1439768_x_at, 1433532_a_at, 1437341_x_at, 1420505_a_at, 1440799_s_at,
GOTERM_BP_ALL	intracellular signaling cascade	10	0.0885	0.0294208	1437643_at, 1416129_at, 1438658_a_at, 1418300_a_at, 1452353_at, 1450718_at, 1436566_at, 1455197_at, 1440799_s_at, 1454745_at,
GOTERM_BP_ALL	cellular nerve ensheathment	2	0.0177	0.0815414	1433532_a_at, 1437341_x_at,
GOTERM_BP_ALL	system development	7	0.0619	0.0409197	1439768_x_at, 1433532_a_at, 1437341_x_at, 1420505_a_at, 1420565_at, 1440799_s_at, 1423100_at,
GOTERM_BP_ALL	cell development	6	0.0531	0.014245	1439768_x_at, 1455422_x_at, 1433532_a_at, 1437341_x_at, 1420505_a_at, 1440799_s_at,
GOTERM_BP_ALL	neuron maturation	3	0.0265	0.010517	1433532_a_at, 1437341_x_at, 1440799_s_at,
GOTERM_BP_ALL	ionic insulation of neurons by glial cells	2	0.0177	0.0815414	1433532_a_at, 1437341_x_at,
GOTERM_BP_ALL	neuron differentiation	5	0.0442	0.0262248	1439768_x_at, 1433532_a_at, 1437341_x_at, 1420505_a_at, 1440799_s_at,
GOTERM_BP_ALL	neuron development	5	0.0442	0.0119094	1439768_x_at, 1433532_a_at, 1437341_x_at, 1420505_a_at, 1440799_s_at,
GOTERM_BP_ALL	nervous system development	7	0.0619	0.0286987	1439768_x_at, 1433532_a_at, 1437341_x_at, 1420505_a_at, 1420565_at, 1440799_s_at, 1423100_at,
GOTERM_BP_ALL	cell organization and biogenesis	14	0.1239	0.0705259	1439768_x_at, 1455422_x_at, 1448169_at, 1415948_at, 1450718_at, 1423702_at, 1420505_a_at, 1427347_s_at, 1417441_at, 1437643_at, 1437341_x_at, 1455409_at, 1427347_s_at, 1455871_s_at,
KEGG_PATHWAY	SULFUR METABOLISM	2	0.0177	0.0617462	1451339_at, 1415890_at,
