# Supplementary material for: Histone deacetylase inhibition accelerates the early events of stem cell differentiation: transcriptomic and epigenetic analysis
Source: Genome Biol. 2008 Apr 4;9(4):R65. doi: 10.1186/gb-2008-9-4-r65 (PMC2643936; doi:10.1186/gb-2008-9-4-r65)
Supplement: Additional data file 7 — Functional annotation of gene probesets of subcluster 2b based on biological process. [file gb-2008-9-4-r65-S7.xls]

## Sheet: Sheet1
Subcluster 2b
Category	Term	Count	%	PValue	Genes
GOTERM_BP_1	development	17	0.1478	0.0844833	1435176_a_at, 1425425_a_at, 1450928_at, 1419576_at, 1452519_a_at, 1434325_x_at, 1425519_a_at, 1423135_at, 1438664_at, 1419149_at, 1428319_at, 1448619_at, 1416953_at, 1418589_a_at, 1455439_a_at, 1449841_at, 1416714_at,
GOTERM_BP_2	regulation of development	4	0.0348	0.0777683	1423135_at, 1450928_at, 1452519_a_at, 1425519_a_at,
GOTERM_BP_2	organ development	15	0.1304	0.000485634	1435176_a_at, 1419576_at, 1452519_a_at, 1434325_x_at, 1425519_a_at, 1423135_at, 1438664_at, 1419149_at, 1428319_at, 1448619_at, 1416953_at, 1418589_a_at, 1455439_a_at, 1449841_at, 1416714_at,
GOTERM_BP_2	metabolism	52	0.4522	0.00732204	1426856_at, 1426857_a_at, 1447854_s_at, 1433428_x_at, 1426818_at, 1418252_at, 1455377_at, 1460419_a_at, 1452540_a_at, 1452540_a_at, 1425519_a_at, 1452841_at, 1429413_at, 1420499_at, 1416714_at, 1415899_at, 1450696_at, 1436517_at, 1430889_a_at, 1452519_a_at, 1434325_x_at, 1427481_a_at, 1419583_at, 1416953_at, 1455735_at, 1417101_at, 1452823_at, 1435176_a_at, 1419576_at, 1433571_at, 1416444_at, 143…
GOTERM_BP_2	cellular physiological process	62	0.5391	0.0412945	1447854_s_at, 1422710_a_at, 1433428_x_at, 1426818_at, 1438661_a_at, 1418252_at, 1455377_at, 1448613_at, 1425811_a_at, 1460419_a_at, 1452540_a_at, 1452540_a_at, 1425519_a_at, 1452841_at, 1429413_at, 1420499_at, 1416714_at, 1415899_at, 1450696_at, 1436517_at, 1452519_a_at, 1434325_x_at, 1427481_a_at, 1419583_at, 1416953_at, 1419703_at, 1455735_at, 1417101_at, 1452823_at, 1435176_a_at, 1455029_at, 1…
GOTERM_BP_2	cell differentiation	10	0.087	0.052312	1423135_at, 1428319_at, 1448619_at, 1450928_at, 1416953_at, 1418589_a_at, 1452519_a_at, 1455439_a_at, 1416714_at, 1425519_a_at,
GOTERM_BP_2	cell adhesion	8	0.0696	0.0340523	1452357_at, 1423135_at, 1433428_x_at, 1434679_at, 1444020_at, 1416953_at, 1419703_at, 1455439_a_at, 1436737_a_at,
GOTERM_BP_3	primary metabolism	44	0.3826	0.038748	1435176_a_at, 1447854_s_at, 1433428_x_at, 1419576_at, 1426818_at, 1439083_at, 1455177_at, 1416444_at, 1418252_at, 1455377_at, 1452540_a_at, 1460419_a_at, 1452540_a_at, 1425519_a_at, 1452540_a_at, 1420872_at, 1423135_at, 1438664_at, 1448619_at, 1415806_at, 1452841_at, 1424451_at, 1429413_at, 1416714_at, 1415899_at, 1450696_at, 1450928_at, 1436517_at, 1455009_at, 1434325_x_at, 1452519_a_at, 1426208…
GOTERM_BP_3	cellular metabolism	49	0.4261	0.00539537	1447854_s_at, 1433428_x_at, 1426818_at, 1418252_at, 1455377_at, 1460419_a_at, 1452540_a_at, 1452540_a_at, 1425519_a_at, 1452841_at, 1429413_at, 1420499_at, 1416714_at, 1415899_at, 1450696_at, 1436517_at, 1452519_a_at, 1434325_x_at, 1419583_at, 1416953_at, 1455735_at, 1417101_at, 1452823_at, 1435176_a_at, 1419576_at, 1433571_at, 1416444_at, 1439083_at, 1455177_at, 1452540_a_at, 1423135_at, 1420872…
GOTERM_BP_3	hemopoietic or lymphoid organ development	5	0.0435	0.0195703	1435176_a_at, 1418589_a_at, 1452519_a_at, 1416714_at, 1425519_a_at,
GOTERM_BP_3	cellular localization	8	0.0696	0.0684737	1455029_at, 1433691_at, 1455735_at, 1438661_a_at, 1418371_at, 1449841_at, 1452823_at, 1425519_a_at,
GOTERM_BP_3	cell-substrate adhesion	4	0.0348	0.00356213	1423135_at, 1416953_at, 1419703_at, 1436737_a_at,
GOTERM_BP_3	vasculature development	4	0.0348	0.0551703	1423135_at, 1419149_at, 1448619_at, 1416953_at,
GOTERM_BP_3	cell proliferation	6	0.0522	0.0500076	1423135_at, 1438664_at, 1448619_at, 1450928_at, 1434325_x_at, 1425519_a_at,
GOTERM_BP_3	cell organization and biogenesis	21	0.1826	0.000886323	1447854_s_at, 1436517_at, 1455029_at, 1438661_a_at, 1419668_at, 1425811_a_at, 1452540_a_at, 1452540_a_at, 1425519_a_at, 1452540_a_at, 1423135_at, 1419583_at, 1416953_at, 1433691_at, 1455735_at, 1452388_at, 1427127_x_at, 1427126_at, 1418371_at, 1436737_a_at, 1449841_at, 1452540_a_at, 1452823_at,
GOTERM_BP_3	organ morphogenesis	8	0.0696	0.0156783	1435176_a_at, 1423135_at, 1419149_at, 1438664_at, 1448619_at, 1419576_at, 1416953_at, 1434325_x_at,
GOTERM_BP_3	regulation of organismal physiological process	4	0.0348	0.0974577	1423135_at, 1452519_a_at, 1425519_a_at, 1460608_at,
GOTERM_BP_3	negative regulation of development	4	0.0348	0.00609157	1423135_at, 1450928_at, 1452519_a_at, 1425519_a_at,
GOTERM_BP_3	macromolecule metabolism	29	0.2522	0.0551001	1447854_s_at, 1433428_x_at, 1418252_at, 1439083_at, 1455177_at, 1455377_at, 1460419_a_at, 1452540_a_at, 1452540_a_at, 1452540_a_at, 1425519_a_at, 1423135_at, 1438664_at, 1415806_at, 1452841_at, 1429413_at, 1450696_at, 1436517_at, 1455009_at, 1452519_a_at, 1434325_x_at, 1417741_at, 1419583_at, 1416953_at, 1433691_at, 1454997_at, 1438201_at, 1452388_at, 1427127_x_at, 1427126_at, 1417101_at, 1452540…
GOTERM_BP_4	organic acid metabolism	6	0.0522	0.0990827	1423135_at, 1438664_at, 1424451_at, 1416444_at, 1416452_at, 1425519_a_at,
GOTERM_BP_4	organelle organization and biogenesis	15	0.1304	0.000649459	1447854_s_at, 1436517_at, 1455029_at, 1419668_at, 1425811_a_at, 1452540_a_at, 1452540_a_at, 1452540_a_at, 1423135_at, 1419583_at, 1452388_at, 1427127_x_at, 1427126_at, 1418371_at, 1436737_a_at, 1449841_at, 1452540_a_at,
GOTERM_BP_4	antigen processing	5	0.0435	0.000826391	1450696_at, 1424948_x_at, 1425545_x_at, 1451683_x_at, 1424948_x_at, 1424948_x_at, 1427746_x_at, 1425519_a_at,
GOTERM_BP_4	antigen presentation	5	0.0435	0.00272898	1450696_at, 1424948_x_at, 1425545_x_at, 1451683_x_at, 1424948_x_at, 1424948_x_at, 1427746_x_at, 1425519_a_at,
GOTERM_BP_4	cellular localization	8	0.0696	0.0773244	1455029_at, 1433691_at, 1455735_at, 1438661_a_at, 1418371_at, 1449841_at, 1452823_at, 1425519_a_at,
GOTERM_BP_4	cell-matrix adhesion	4	0.0348	0.00386327	1423135_at, 1416953_at, 1419703_at, 1436737_a_at,
GOTERM_BP_4	intracellular transport	8	0.0696	0.0726281	1455029_at, 1433691_at, 1455735_at, 1438661_a_at, 1418371_at, 1449841_at, 1452823_at, 1425519_a_at,
GOTERM_BP_4	establishment of cellular localization	8	0.0696	0.0744854	1455029_at, 1433691_at, 1455735_at, 1438661_a_at, 1418371_at, 1449841_at, 1452823_at, 1425519_a_at,
GOTERM_BP_4	hemopoiesis	4	0.0348	0.0722144	1418589_a_at, 1452519_a_at, 1416714_at, 1425519_a_at,
GOTERM_BP_4	blood vessel development	4	0.0348	0.056528	1423135_at, 1419149_at, 1448619_at, 1416953_at,
GOTERM_BP_4	negative regulation of cell differentiation	3	0.0261	0.0385299	1450928_at, 1452519_a_at, 1425519_a_at,
GOTERM_BP_4	biopolymer metabolism	22	0.1913	0.0263249	1447854_s_at, 1450696_at, 1433428_x_at, 1436517_at, 1439083_at, 1455177_at, 1418252_at, 1434325_x_at, 1452519_a_at, 1455377_at, 1417741_at, 1452540_a_at, 1460419_a_at, 1452540_a_at, 1452540_a_at, 1423135_at, 1438664_at, 1419583_at, 1416953_at, 1433691_at, 1438201_at, 1452388_at, 1427127_x_at, 1427126_at, 1452540_a_at,
GOTERM_BP_5	establishment of cellular localization	8	0.0696	0.0843999	1455029_at, 1433691_at, 1455735_at, 1438661_a_at, 1418371_at, 1449841_at, 1452823_at, 1425519_a_at,
GOTERM_BP_5	antigen processing, endogenous antigen via MHC class I	3	0.0261	0.0261399	1424948_x_at, 1425545_x_at, 1451683_x_at, 1424948_x_at, 1424948_x_at, 1427746_x_at,
GOTERM_BP_5	antigen processing	5	0.0435	0.000924104	1450696_at, 1424948_x_at, 1425545_x_at, 1451683_x_at, 1424948_x_at, 1424948_x_at, 1427746_x_at, 1425519_a_at,
GOTERM_BP_5	antigen presentation, endogenous antigen	3	0.0261	0.0272561	1424948_x_at, 1425545_x_at, 1451683_x_at, 1424948_x_at, 1424948_x_at, 1427746_x_at,
GOTERM_BP_5	antigen presentation	5	0.0435	0.003041	1450696_at, 1424948_x_at, 1425545_x_at, 1451683_x_at, 1424948_x_at, 1424948_x_at, 1427746_x_at, 1425519_a_at,
GOTERM_BP_5	enzyme linked receptor protein signaling pathway	5	0.0435	0.0408817	1456482_at, 1415806_at, 1416953_at, 1436736_x_at, 1436737_a_at,
GOTERM_BP_5	focal adhesion formation	2	0.0174	0.0393644	1423135_at, 1436737_a_at,
GOTERM_BP_5	chromosome organization and biogenesis	8	0.0696	0.00206098	1447854_s_at, 1419583_at, 1436517_at, 1452388_at, 1427127_x_at, 1427126_at, 1452540_a_at, 1452540_a_at, 1452540_a_at, 1452540_a_at,
GOTERM_BP_5	DNA metabolism	10	0.087	0.00330118	1447854_s_at, 1419583_at, 1436517_at, 1416953_at, 1439083_at, 1455177_at, 1452388_at, 1427127_x_at, 1427126_at, 1452540_a_at, 1452540_a_at, 1452540_a_at, 1452540_a_at,
GOTERM_BP_5	fatty acid metabolism	4	0.0348	0.0527587	1438664_at, 1424451_at, 1416444_at, 1425519_a_at,
GOTERM_BP_5	cytoskeleton organization and biogenesis	7	0.0609	0.0407572	1423135_at, 1455029_at, 1419668_at, 1425811_a_at, 1418371_at, 1436737_a_at, 1449841_at,
GOTERM_BP_5	intracellular transport	8	0.0696	0.0823347	1455029_at, 1433691_at, 1455735_at, 1438661_a_at, 1418371_at, 1449841_at, 1452823_at, 1425519_a_at,
GOTERM_BP_5	protein complex assembly	7	0.0609	0.00026122	1447854_s_at, 1436517_at, 1452540_a_at, 1452540_a_at, 1452540_a_at, 1425519_a_at, 1452540_a_at,
GOTERM_BP_5	cation homeostasis	3	0.0261	0.099046	1427481_a_at, 1423135_at, 1460419_a_at,
GOTERM_BP_ALL	regulation of development	4	0.0348	0.0813526	1423135_at, 1450928_at, 1452519_a_at, 1425519_a_at,
GOTERM_BP_ALL	organelle organization and biogenesis	15	0.1304	0.000734618	1447854_s_at, 1436517_at, 1455029_at, 1419668_at, 1425811_a_at, 1452540_a_at, 1452540_a_at, 1452540_a_at, 1423135_at, 1419583_at, 1427126_at, 1427127_x_at, 1452388_at, 1418371_at, 1436737_a_at, 1449841_at, 1452540_a_at,
GOTERM_BP_ALL	establishment of cellular localization	8	0.0696	0.076789	1455029_at, 1433691_at, 1455735_at, 1438661_a_at, 1418371_at, 1449841_at, 1452823_at, 1425519_a_at,
GOTERM_BP_ALL	nucleosome assembly	6	0.0522	4.05377e-05	1447854_s_at, 1436517_at, 1452540_a_at, 1452540_a_at, 1452540_a_at, 1452540_a_at,
GOTERM_BP_ALL	chromosome organization and biogenesis (sensu Eukaryota)	8	0.0696	0.00128381	1447854_s_at, 1419583_at, 1436517_at, 1427126_at, 1427127_x_at, 1452388_at, 1452540_a_at, 1452540_a_at, 1452540_a_at, 1452540_a_at,
GOTERM_BP_ALL	DNA packaging	7	0.0609	0.00120843	1447854_s_at, 1419583_at, 1436517_at, 1452540_a_at, 1452540_a_at, 1452540_a_at, 1452540_a_at,
GOTERM_BP_ALL	organ morphogenesis	8	0.0696	0.0188383	1435176_a_at, 1423135_at, 1419149_at, 1438664_at, 1448619_at, 1419576_at, 1416953_at, 1434325_x_at,
GOTERM_BP_ALL	cell differentiation	10	0.087	0.0581905	1423135_at, 1428319_at, 1448619_at, 1450928_at, 1416953_at, 1418589_a_at, 1452519_a_at, 1455439_a_at, 1416714_at, 1425519_a_at,
GOTERM_BP_ALL	chromosome organization and biogenesis	8	0.0696	0.0018341	1447854_s_at, 1419583_at, 1436517_at, 1427126_at, 1427127_x_at, 1452388_at, 1452540_a_at, 1452540_a_at, 1452540_a_at, 1452540_a_at,
GOTERM_BP_ALL	organ development	15	0.1304	0.000615101	1435176_a_at, 1419576_at, 1452519_a_at, 1434325_x_at, 1425519_a_at, 1423135_at, 1438664_at, 1419149_at, 1428319_at, 1448619_at, 1416953_at, 1418589_a_at, 1455439_a_at, 1449841_at, 1416714_at,
GOTERM_BP_ALL	DNA metabolism	10	0.087	0.00289742	1447854_s_at, 1419583_at, 1436517_at, 1416953_at, 1439083_at, 1455177_at, 1427126_at, 1427127_x_at, 1452388_at, 1452540_a_at, 1452540_a_at, 1452540_a_at, 1452540_a_at,
GOTERM_BP_ALL	focal adhesion formation	2	0.0174	0.0383815	1423135_at, 1436737_a_at,
GOTERM_BP_ALL	cytoskeleton organization and biogenesis	7	0.0609	0.0371349	1423135_at, 1455029_at, 1419668_at, 1425811_a_at, 1418371_at, 1436737_a_at, 1449841_at,
GOTERM_BP_ALL	establishment and/or maintenance of chromatin architecture	7	0.0609	0.00101739	1447854_s_at, 1419583_at, 1436517_at, 1452540_a_at, 1452540_a_at, 1452540_a_at, 1452540_a_at,
GOTERM_BP_ALL	negative regulation of development	4	0.0348	0.00671919	1423135_at, 1450928_at, 1452519_a_at, 1425519_a_at,
GOTERM_BP_ALL	cell adhesion	8	0.0696	0.0374228	1452357_at, 1423135_at, 1433428_x_at, 1434679_at, 1444020_at, 1416953_at, 1419703_at, 1455439_a_at, 1436737_a_at,
GOTERM_BP_ALL	cellular physiological process	62	0.5391	0.0896195	1447854_s_at, 1422710_a_at, 1433428_x_at, 1426818_at, 1438661_a_at, 1418252_at, 1455377_at, 1448613_at, 1425811_a_at, 1460419_a_at, 1452540_a_at, 1452540_a_at, 1425519_a_at, 1452841_at, 1429413_at, 1420499_at, 1416714_at, 1415899_at, 1450696_at, 1436517_at, 1452519_a_at, 1434325_x_at, 1427481_a_at, 1419583_at, 1416953_at, 1419703_at, 1455735_at, 1417101_at, 1452823_at, 1435176_a_at, 1455029_at, 1…
GOTERM_BP_ALL	chromatin assembly or disassembly	7	0.0609	2.8878e-05	1447854_s_at, 1419583_at, 1436517_at, 1452540_a_at, 1452540_a_at, 1452540_a_at, 1452540_a_at,
GOTERM_BP_ALL	chromatin assembly	6	0.0522	8.26548e-05	1447854_s_at, 1436517_at, 1452540_a_at, 1452540_a_at, 1452540_a_at, 1452540_a_at,
GOTERM_BP_ALL	intracellular transport	8	0.0696	0.0748892	1455029_at, 1433691_at, 1455735_at, 1438661_a_at, 1418371_at, 1449841_at, 1452823_at, 1425519_a_at,
GOTERM_BP_ALL	cation homeostasis	3	0.0261	0.0949542	1427481_a_at, 1423135_at, 1460419_a_at,
GOTERM_BP_ALL	cellular metabolism	49	0.4261	0.0176655	1447854_s_at, 1433428_x_at, 1426818_at, 1418252_at, 1455377_at, 1460419_a_at, 1452540_a_at, 1452540_a_at, 1425519_a_at, 1452841_at, 1429413_at, 1420499_at, 1416714_at, 1415899_at, 1450696_at, 1436517_at, 1452519_a_at, 1434325_x_at, 1419583_at, 1416953_at, 1455735_at, 1417101_at, 1452823_at, 1435176_a_at, 1419576_at, 1433571_at, 1416444_at, 1439083_at, 1455177_at, 1452540_a_at, 1423135_at, 1420872…
GOTERM_BP_ALL	cellular localization	8	0.0696	0.079692	1455029_at, 1433691_at, 1455735_at, 1438661_a_at, 1418371_at, 1449841_at, 1452823_at, 1425519_a_at,
GOTERM_BP_ALL	vasculature development	4	0.0348	0.0600555	1423135_at, 1419149_at, 1448619_at, 1416953_at,
GOTERM_BP_ALL	blood vessel development	4	0.0348	0.0573854	1423135_at, 1419149_at, 1448619_at, 1416953_at,
GOTERM_BP_ALL	cell-substrate adhesion	4	0.0348	0.00393625	1423135_at, 1416953_at, 1419703_at, 1436737_a_at,
GOTERM_BP_ALL	enzyme linked receptor protein signaling pathway	5	0.0435	0.0380088	1456482_at, 1415806_at, 1416953_at, 1436736_x_at, 1436737_a_at,
GOTERM_BP_ALL	cell-matrix adhesion	4	0.0348	0.00393625	1423135_at, 1416953_at, 1419703_at, 1436737_a_at,
GOTERM_BP_ALL	macromolecule metabolism	29	0.2522	0.0858511	1447854_s_at, 1433428_x_at, 1418252_at, 1439083_at, 1455177_at, 1455377_at, 1460419_a_at, 1452540_a_at, 1452540_a_at, 1452540_a_at, 1425519_a_at, 1423135_at, 1438664_at, 1415806_at, 1452841_at, 1429413_at, 1450696_at, 1436517_at, 1455009_at, 1452519_a_at, 1434325_x_at, 1417741_at, 1419583_at, 1416953_at, 1433691_at, 1454997_at, 1438201_at, 1427126_at, 1427127_x_at, 1452388_at, 1417101_at, 1452540…
GOTERM_BP_ALL	antigen processing, endogenous antigen via MHC class I	3	0.0261	0.0249671	1424948_x_at, 1451683_x_at, 1425545_x_at, 1424948_x_at, 1424948_x_at, 1427746_x_at,
GOTERM_BP_ALL	biopolymer metabolism	22	0.1913	0.0296381	1447854_s_at, 1450696_at, 1433428_x_at, 1436517_at, 1439083_at, 1455177_at, 1418252_at, 1434325_x_at, 1452519_a_at, 1455377_at, 1417741_at, 1452540_a_at, 1460419_a_at, 1452540_a_at, 1452540_a_at, 1423135_at, 1438664_at, 1419583_at, 1416953_at, 1433691_at, 1438201_at, 1427126_at, 1427127_x_at, 1452388_at, 1452540_a_at,
GOTERM_BP_ALL	metabolism	52	0.4522	0.0156052	1426856_at, 1426857_a_at, 1447854_s_at, 1433428_x_at, 1426818_at, 1418252_at, 1455377_at, 1460419_a_at, 1452540_a_at, 1452540_a_at, 1425519_a_at, 1452841_at, 1429413_at, 1420499_at, 1416714_at, 1415899_at, 1450696_at, 1436517_at, 1430889_a_at, 1452519_a_at, 1434325_x_at, 1427481_a_at, 1419583_at, 1416953_at, 1455735_at, 1417101_at, 1452823_at, 1435176_a_at, 1419576_at, 1433571_at, 1416444_at, 143…
GOTERM_BP_ALL	negative regulation of cell differentiation	3	0.0261	0.0389429	1450928_at, 1452519_a_at, 1425519_a_at,
GOTERM_BP_ALL	antigen processing	5	0.0435	0.000849553	1450696_at, 1424948_x_at, 1451683_x_at, 1425545_x_at, 1424948_x_at, 1424948_x_at, 1427746_x_at, 1425519_a_at,
GOTERM_BP_ALL	transmembrane receptor protein tyrosine kinase signaling pathway	4	0.0348	0.0367569	1456482_at, 1415806_at, 1416953_at, 1436737_a_at,
GOTERM_BP_ALL	antigen presentation, endogenous antigen	3	0.0261	0.0260352	1424948_x_at, 1451683_x_at, 1425545_x_at, 1424948_x_at, 1424948_x_at, 1427746_x_at,
GOTERM_BP_ALL	antigen presentation	5	0.0435	0.00280163	1450696_at, 1424948_x_at, 1451683_x_at, 1425545_x_at, 1424948_x_at, 1424948_x_at, 1427746_x_at, 1425519_a_at,
GOTERM_BP_ALL	primary metabolism	44	0.3826	0.0811601	1435176_a_at, 1447854_s_at, 1433428_x_at, 1419576_at, 1426818_at, 1439083_at, 1455177_at, 1416444_at, 1418252_at, 1455377_at, 1452540_a_at, 1460419_a_at, 1452540_a_at, 1425519_a_at, 1452540_a_at, 1420872_at, 1423135_at, 1438664_at, 1448619_at, 1415806_at, 1452841_at, 1424451_at, 1429413_at, 1416714_at, 1415899_at, 1450696_at, 1450928_at, 1436517_at, 1455009_at, 1434325_x_at, 1452519_a_at, 1426208…
GOTERM_BP_ALL	development	17	0.1478	0.0844833	1435176_a_at, 1425425_a_at, 1450928_at, 1419576_at, 1452519_a_at, 1434325_x_at, 1425519_a_at, 1423135_at, 1438664_at, 1419149_at, 1428319_at, 1448619_at, 1416953_at, 1418589_a_at, 1455439_a_at, 1449841_at, 1416714_at,
GOTERM_BP_ALL	protein complex assembly	7	0.0609	0.000233632	1447854_s_at, 1436517_at, 1452540_a_at, 1452540_a_at, 1452540_a_at, 1425519_a_at, 1452540_a_at,
GOTERM_BP_ALL	cell proliferation	6	0.0522	0.0566926	1423135_at, 1438664_at, 1448619_at, 1450928_at, 1434325_x_at, 1425519_a_at,
GOTERM_BP_ALL	fatty acid metabolism	4	0.0348	0.0497283	1438664_at, 1424451_at, 1416444_at, 1425519_a_at,
GOTERM_BP_ALL	hemopoietic or lymphoid organ development	5	0.0435	0.0219944	1435176_a_at, 1418589_a_at, 1452519_a_at, 1416714_at, 1425519_a_at,
GOTERM_BP_ALL	hemopoiesis	4	0.0348	0.0732675	1418589_a_at, 1452519_a_at, 1416714_at, 1425519_a_at,
GOTERM_BP_ALL	calcium ion transport	3	0.0261	0.0814904	1422710_a_at, 1460419_a_at, 1460608_at,
GOTERM_BP_ALL	cell organization and biogenesis	21	0.1826	0.00152863	1447854_s_at, 1436517_at, 1455029_at, 1438661_a_at, 1419668_at, 1425811_a_at, 1452540_a_at, 1452540_a_at, 1425519_a_at, 1452540_a_at, 1423135_at, 1419583_at, 1416953_at, 1433691_at, 1455735_at, 1427126_at, 1427127_x_at, 1452388_at, 1418371_at, 1436737_a_at, 1449841_at, 1452540_a_at, 1452823_at,
KEGG_PATHWAY	INSULIN SIGNALING PATHWAY	6	0.0522	0.00628537	1456482_at, 1438664_at, 1433691_at, 1434325_x_at, 1417741_at, 1436737_a_at,
KEGG_PATHWAY	NATURAL KILLER CELL MEDIATED CYTOTOXICITY	4	0.0348	0.0915594	1456482_at, 1424948_x_at, 1425545_x_at, 1451683_x_at, 1424948_x_at, 1427746_x_at, 1460419_a_at,
KEGG_PATHWAY	ANTIGEN PROCESSING AND PRESENTATION	5	0.0435	0.00878673	1424948_x_at, 1425545_x_at, 1451683_x_at, 1424948_x_at, 1424948_x_at, 1427746_x_at, 1452388_at, 1427127_x_at, 1427126_at, 1425519_a_at,
BIOCARTA	Fibrinolysis Pathway	2	0.0174	0.0775419	1419149_at, 1415806_at,
BIOCARTA	Phospholipase C d1 in phospholipid associated cell signaling	2	0.0174	0.03393	1433428_x_at, 1460419_a_at,
BIOCARTA	Platelet Amyloid Precursor Protein Pathway	2	0.0174	0.0986697	1419149_at, 1415806_at,
